# Supplementary material for: Lingual microbiota profiles of patients with geographic tongue
Source: J Oral Microbiol. 2017 Jul 27;9(1):1355206. doi: 10.1080/20002297.2017.1355206 (PMC5560410; doi:10.1080/20002297.2017.1355206)
Supplement: Supplementary_Table_1.xlsx [file zjom_a_1355206_sm4691.xlsx]

## Sheet: S1
Supplementary Table 1
GENUS	Total reads	Total reads (%)	GT-lesion 1	GT-healthy 1	GT-lesion 2	GT-healthy 2	GT-lesion 3	GT-healthy 3	GT-lesion 4	GT-healthy 4	GT-lesion 5	GT-healthy 5	GT-lesion 6	GT-healthy 6	GT-lesion 7	GT-healthy 7	GT-lesion 8	GT-healthy 8	GT-lesion 9	GT-healthy 9	GT-lesion 10	GT-healthy 10	GT-lesion 11	GT-healthy 11	GT-lesion 12	GT-healthy 12	GT-lesion 13	GT-healthy 13	GT-lesion 14	GT-healthy 14	GT-lesion 15	GT-healthy 15	GT-lesion 16	GT-healthy 16	GT-lesion 17	GT-healthy 17	GT-lesion 18	GT-healthy 18	GT-lesion 19	GT-healthy 19	GT-lesion 20	GT-healthy 20	GT-lesion 21	GT-healthy 21	GT-lesion 22	GT-healthy 22	GT-lesion 23	GT-healthy 23	GT-lesion 24
Abiotrophia	2723	0.00617322	529	8	7	2	119	2	0	0	0	0	0	2	0	0	0	0	0	0	0	0	0	694	18	2	9	0	33	32	0	0	0	0	132	0	10	8	2	14	0	34	0	30	0	0	0	7	0
Acidovorax	18362	0.0416278	112	0	0	2	416	0	0	1624	1551	0	118	260	407	0	1661	0	65	16	132	439	499	142	326	2	2	0	0	28	36	0	36	12	1960	4330	210	0	68	54	695	73	0	44	138	612	19	6	38
Actinomyces	647576	1.4681	347	760	58	6431	3413	637	1200	647	676	3273	6535	10722	510	2137	1192	372	8312	19365	3032	10129	157	493	3296	28717	3242	5175	410	239	7007	15344	1651	8698	3008	2788	890	683	1299	6225	964	4932	7195	1593	1922	1970	9046	35469	4874
Aggregatibacter	20904	0.0473907	716	15	2	3	214	11	13	7	606	18	12	66	0	0	23	27	153	128	337	993	0	28	0	32	220	18	906	301	81	50	229	192	3010	5	162	717	1770	81	666	78	117	1107	47	0	54	12	59
Alloprevotella	4967	0.0112605	119	8	14	28	52	2	2	0	5	4	0	0	0	0	1806	2	50	178	0	0	0	0	0	47	13	2	6	5	5	3	178	164	0	0	0	0	359	9	0	0	0	13	0	0	0	3	0
Arthrobacter	16565	0.0375539	0	24	145	0	0	0	0	72	0	0	32	8	0	0	0	0	0	40	0	0	160	0	189	0	0	27	0	0	0	0	4	1790	0	635	184	0	330	0	8045	210	0	0	0	0	0	42	288
Asticcacaulis	2888	0.00654728	0	0	4	4	0	0	0	236	120	0	0	38	54	0	28	0	0	12	0	12	0	0	106	0	0	4	0	0	10	6	86	0	0	0	78	0	526	0	0	0	0	0	0	0	0	0	0
Atopobium	38257	0.0867311	776	238	8	1847	297	8	88	0	0	472	126	72	0	1608	27	14	0	1126	138	1510	0	0	0	984	94	1530	0	0	978	4726	31	0	0	0	0	0	954	856	0	55	264	128	0	70	1112	1310	0
Bacteroides	533	0.00120835	0	0	0	0	0	0	0	234	11	35	0	0	0	0	0	0	0	0	0	0	0	0	43	0	0	0	0	0	0	0	0	0	0	0	0	0	0	0	0	0	0	0	0	0	0	0	0
Blautia	704	0.00159601	0	4	0	0	0	0	0	119	128	22	0	2	53	0	0	0	0	0	0	0	0	20	0	0	0	0	0	0	0	0	0	0	0	0	0	0	0	0	0	0	0	0	0	0	0	0	0
Capnocytophaga	26262	0.0595377	1599	231	5	13	776	2878	55	0	302	22	31	68	116	0	242	198	32	53	45	156	1875	154	13	509	46	91	45	19	33	3	0	0	90	0	329	2366	146	182	734	330	1796	122	188	12	102	0	323
Catonella	8953	0.020297	0	0	8	939	306	575	295	34	0	117	77	49	0	0	0	0	2	153	0	0	0	0	0	179	33	39	2	4	557	492	0	0	0	362	0	76	0	63	0	105	999	89	191	163	0	78	0
Chryseobacterium	19339	0.0438428	414	28	20	4	1044	0	0	778	521	6	86	10	32	0	80	0	36	22	0	58	5483	6	342	14	24	4	0	20	60	40	150	36	0	504	209	57	1170	0	1789	1000	62	0	536	9	0	0	60
Citricoccus	5977	0.0135502	0	0	15	0	24	0	0	9	50	0	4	8	2090	0	280	0	22	16	0	0	5	22	288	0	0	6	0	0	0	0	100	122	0	40	38	4	96	0	1773	29	0	0	120	0	0	12	18
Corynebacterium	217489	0.493062	0	0	36	9	243	0	28	833	66	0	0	3	8529	0	1030	23	23	13	1052	1805	0	0	176	2	14	33	14	3	282	46	16503	1230	0	2	278	181	6061	27	6598	137	79	81	5966	82	9823	85717	1045
Cronobacter	12411	0.0281365	0	0	0	4	0	0	0	0	35	29	15	0	113	10544	0	114	0	0	0	6	829	0	0	8	0	0	0	0	0	0	0	0	4	118	0	4	0	0	0	0	0	0	0	0	0	0	0
Curvibacter	7921	0.0179574	32	0	0	0	243	0	0	652	164	0	62	28	49	0	1586	0	26	0	6	153	577	89	740	0	0	0	0	6	5	4	72	3	1009	522	33	0	11	9	441	92	0	44	38	111	0	30	8
Dialister	987	0.00223759	31	13	0	5	2	0	5	0	0	0	0	0	0	0	263	8	36	41	0	20	0	0	0	0	0	0	2	0	2	8	0	0	50	0	0	2	0	0	0	6	0	0	0	0	0	0	47
Diaphorobacter	1156	0.00262073	18	0	0	0	17	0	0	286	40	0	0	17	94	0	0	0	0	2	14	10	0	2	0	0	4	0	0	0	18	0	0	0	0	113	31	0	11	9	4	60	0	0	14	11	0	0	43
Eikenella	2540	0.00575834	165	6	0	3	88	184	0	0	0	8	0	0	0	4	0	6	32	0	78	21	0	0	29	7	7	20	18	5	0	0	0	0	41	0	0	11	162	8	20	0	3	0	0	0	0	0	0
Enterococcus	557295	1.26342	3108	2870	1066	2793	6284	8122	1483	1654	2012	1510	594	1128	1558	4146	134	699	25377	3015	3604	5156	450	3810	4915	574	2543	9877	1476	1710	3284	8537	6164	2	808	5902	9700	2565	345	1121	2518	1117	9009	3333	3938	1964	1641	5394	9452
Escherichia	7011	0.0158944	0	0	0	2	0	0	0	0	96	39	0	0	652	528	0	66	24	0	12	3	2552	51	81	15	18	0	0	0	0	0	0	0	2016	60	48	0	0	0	0	0	0	0	0	0	0	0	0
Eubacterium	2340	0.00530493	46	3	0	0	16	0	2	48	0	0	7	0	0	0	0	4	84	0	0	0	0	0	0	0	0	5	2	0	0	0	0	348	0	0	0	10	41	0	0	0	2	15	0	0	0	0	27
Faecalibacterium	7	1.58695e-05	0	3	0	0	0	0	0	0	0	2	0	0	0	0	0	0	0	0	0	0	0	0	0	0	0	0	0	0	0	0	0	0	0	0	0	0	0	0	0	0	0	0	0	0	0	0	0
Flavobacterium	669953	1.51883	5566	276	658	288	7145	0	178	2686	1371	76	398	2413	28662	157	40731	230	5931	744	3929	2151	71884	1918	9763	226	476	401	204	99	2335	1589	12568	68500	37015	78650	268	568	9871	563	95767	7252	774	1416	27452	2955	24641	595	989
Fusobacterium	1780303	4.03606	4080	993	446	2709	35272	92064	22196	8124	5083	1653	27452	22881	773	1284	11879	4718	17999	26080	4960	12245	21158	92	16584	46212	24839	9050	1036	296	5307	3779	7710	12675	316	3703	5469	60102	4848	24180	44695	37361	30942	9437	12151	14591	20838	4002	15053
Gemella	867811	1.96738	2392	7092	4814	1972	14224	10014	2569	10699	1340	3254	4928	4716	6783	1135	3913	776	3476	953	541	434	0	6618	11908	2599	2746	691	4919	3380	1075	2879	7303	6637	608	13085	22700	13430	2556	897	314	13159	22879	28205	5682	3053	22171	9457	16374
Granulicatella	903995	2.04942	5499	12647	2453	7256	12745	13857	3427	3076	6187	11324	2336	3717	280	2530	1049	2386	9707	4543	5839	10769	2474	6964	12960	4574	19050	23073	3870	3811	7193	14060	5240	4	2901	11181	18409	5584	2304	2334	4713	9339	8814	23389	6083	3145	6391	14128	13226
Haemophilus	4921088	11.1564	111890	143568	28047	26236	53796	46110	116671	87327	150865	116961	112412	94850	97917	130845	22390	56185	99301	55978	117239	63527	18412	130822	22171	12980	115675	42476	192356	214751	45116	40447	32803	13937	8606	42717	34549	55178	87974	30965	8461	54784	18352	6709	30584	13635	37695	27811	68315
Isobaculum	203184	0.460631	1557	2007	881	1834	331	4034	1363	801	1503	437	506	760	134	522	134	371	3108	1502	1726	5086	246	1877	212	124	1552	7633	1366	40	2626	4090	1491	0	155	231	4591	2410	327	1110	1257	456	2339	503	1966	913	1537	4788	1599
Kingella	5693	0.0129064	165	6	0	5	17	151	0	0	2	9	0	47	0	4	0	12	81	19	60	16	0	0	38	11	9	26	18	5	3	35	8	0	41	0	46	11	245	25	246	37	3	0	0	0	0	0	0
Lachnoanaerobaculum	58729	0.133142	0	4	0	1200	366	866	382	6	454	480	582	374	0	270	1282	58	243	1633	141	180	0	0	1377	1406	836	156	6	0	607	944	0	0	115	0	40	204	834	1320	0	446	246	92	0	0	0	560	198
Lactobacillus	33580	0.076128	200	104	0	0	0	0	0	1439	431	80	348	0	4053	10	0	60	0	25	688	140	0	488	122	0	168	0	769	414	0	0	0	4570	323	0	31	0	0	20	0	0	156	30	0	0	0	0	13
Leptotrichia	136032	0.308393	21	0	462	1307	2628	213	387	148	463	68	82	189	684	0	3733	408	364	1306	408	2440	7054	0	1720	479	86	12	367	48	297	130	479	0	72	0	40	668	532	282	0	832	3657	1165	330	27	0	829	528
Limnohabitans	25744	0.0583633	663	12	61	4	47	0	0	700	178	3	532	196	3871	30	5188	0	291	0	0	142	2318	132	854	12	46	0	0	17	61	47	379	298	414	270	508	12	1131	9	914	384	71	118	498	0	507	23	124
Megasphaera	18662	0.042308	275	83	7	373	0	2	94	0	0	9	8	17	0	472	0	0	2	715	0	124	0	0	0	288	489	297	3	2	198	709	100	44	0	0	0	0	1089	313	0	19	10	60	0	0	12	2627	8
Micrococcus	19466	0.0441307	0	6	5	0	96	0	0	9	200	0	16	32	8360	0	1120	0	88	32	0	0	5	88	1160	0	0	3	0	0	0	0	408	61	0	24	110	16	384	0	4056	39	0	0	536	0	0	48	9
Mogibacterium	2767	0.00627297	0	0	0	100	0	8	0	0	0	0	0	0	0	76	0	0	12	116	0	80	0	0	0	324	12	30	0	0	0	33	0	0	0	0	0	0	0	56	0	0	24	20	0	22	0	333	0
Neisseria	2938510	6.66179	36422	82861	10116	24371	41153	43368	59999	13529	3159	5558	12913	31798	6357	23010	3162	295073	5225	20748	1664	3401	3136	106564	6453	35109	7297	13347	873	648	18718	12805	7714	1629	1239	1800	12681	26055	29120	71142	4968	13025	37512	27800	24122	91849	9051	14563	22458
Oribacterium	26716	0.0605669	6	0	6	789	54	292	866	2	2	447	490	325	0	277	616	191	292	325	472	377	0	0	0	439	167	275	27	40	1220	1315	5	0	0	0	67	468	88	586	0	827	1406	116	5	92	5	326	12
Paludibacter	3225	0.00731128	19	0	4	0	0	0	0	285	0	2	77	4	252	0	457	2	4	0	4	0	57	0	26	0	6	0	0	4	0	0	0	29	412	0	0	19	61	7	1129	12	0	0	0	0	0	0	30
Pantoea	10798	0.0244798	0	0	0	8	0	0	0	0	29	6	0	0	135	1801	0	266	0	0	0	12	656	0	0	2	0	0	0	0	0	0	0	0	0	222	0	2	0	0	0	0	0	0	0	0	0	0	0
Parvimonas	9681	0.0219475	99	17	2	9	140	133	4	0	0	0	0	10	0	0	210	2	29	29	0	0	0	0	131	582	0	0	2	0	0	8	0	1267	0	558	0	0	0	0	0	21	4	2	0	0	3	29	131
Pedobacter	37380	0.0847429	203	0	0	0	15	0	0	0	1130	0	436	592	1672	55	2737	4	206	0	0	0	6172	0	270	0	90	0	0	0	84	40	0	19937	0	304	0	6	496	0	235	48	0	20	26	210	130	0	129
Peptostreptococcus	13136	0.0297802	0	4	0	8	196	152	108	0	16	400	259	256	0	9	0	30	80	604	931	183	0	0	352	665	80	128	0	0	40	62	0	0	0	152	0	66	0	260	18	552	0	0	420	0	0	66	54
Porphyromonas	8012	0.0181637	50	6	0	19	10	0	0	0	22	6	0	0	0	0	0	0	188	9	0	0	0	3	16	6	6	2	41	14	0	4	0	0	84	0	53	115	11	8	0	35	2	4	0	0	0	0	0
Prevotella	691694	1.56812	3517	3742	192	56776	1917	7006	9202	873	1932	19035	2496	2830	833	3111	3218	1048	2822	51655	2004	8311	0	18	364	15389	10077	31108	671	822	42399	41947	4822	114	1917	222	171	3624	4443	31179	362	3998	3784	1621	98	4958	3327	13901	216
Propionibacterium	72736	0.164897	102	2	26	14	205	3	2	569	148	5	82	13	813	7	2555	4	49	16	12	28	3924	17	375	0	10	5	10	6	101	14	4266	7061	3267	4502	324	489	1099	20	10014	506	71	351	9203	419	453	182	622
Pseudorhodoferax	963	0.00218318	0	0	0	0	14	0	0	573	0	0	0	6	34	0	0	0	0	0	0	0	0	0	0	0	4	0	0	0	32	0	0	0	0	9	0	0	0	0	0	108	0	0	0	0	0	0	68
Rothia	11326	0.0256768	0	54	8	6	460	0	23	18	79	41	30	177	126	16	34	0	73	53	48	235	246	293	438	0	6	30	77	24	6	98	236	58	0	16	52	24	0	39	2720	6	43	170	0	0	12	9	266
Salmonella	8158	0.0184947	0	0	0	4	0	0	0	0	26	11	0	0	300	2589	0	244	0	0	0	12	3508	0	0	2	0	0	0	0	0	0	0	0	2	96	0	0	0	0	0	0	0	0	0	0	0	0	0
Selenomonas	10201	0.0231263	46	0	0	14	22	0	32	138	21	0	14	0	1824	0	873	178	0	28	6	194	0	0	0	9	18	3	0	0	8	30	20	0	237	194	27	22	0	15	536	90	39	82	1027	0	0	0	22
Shigella	3700	0.00838814	0	0	0	0	0	0	0	0	64	26	0	0	432	0	0	0	16	0	8	0	1586	34	54	10	12	0	0	0	0	0	0	0	1344	0	32	0	0	0	0	0	0	0	0	0	0	0	0
Siccibacter	186	0.000421674	0	0	0	0	0	0	0	0	26	6	0	0	98	0	0	0	0	0	0	0	17	0	0	2	0	0	0	0	0	0	0	0	21	0	0	0	0	0	0	0	0	0	0	0	0	0	0
Simplicispira	247	0.000559965	0	0	0	0	38	0	0	2	16	0	0	0	34	0	0	0	33	0	0	10	0	2	0	0	0	0	0	3	0	0	0	0	0	40	31	0	0	9	0	0	0	0	0	3	0	0	0
Slackia	18	4.08072e-05	0	2	0	0	0	0	0	0	0	0	0	0	0	0	0	0	0	0	0	0	0	0	0	0	0	0	0	0	0	0	0	0	0	0	0	0	0	0	0	0	0	0	0	0	0	0	0
Sphingomonas	31123	0.0705579	0	0	49	50	0	0	0	2892	1429	2	0	281	607	0	392	0	0	244	0	198	37	0	896	0	27	28	0	0	80	65	1043	30	0	9	846	0	5583	0	0	176	0	18	0	0	0	6	0
Sphingorhabdus	2485	0.00563366	10	3	0	0	84	0	0	0	0	0	36	8	0	0	0	0	25	0	0	4	320	0	11	0	0	0	0	0	0	0	0	314	0	76	369	0	169	0	468	0	0	7	0	57	0	0	0
Streptococcus	21354749	48.4126	131246	109472	376556	118141	172019	76407	133917	212517	164666	190799	219126	164401	56069	106836	100571	48735	166761	75750	142661	228182	201407	216015	482973	67100	154839	260831	170164	132234	269519	270775	453351	237487	292277	218345	333897	129200	253319	47239	35741	222178	303076	453925	108605	46874	324874	134596	454392
Tannerella	5321	0.0120631	3	0	0	10	0	0	0	0	0	0	0	0	0	0	280	0	0	0	0	0	0	0	0	0	10	0	4	0	0	0	722	354	0	0	0	0	0	0	0	0	3	5	283	0	0	0	0
Treponema	6613	0.0149921	124	0	0	2	136	0	6	0	0	0	0	57	0	0	537	0	81	20	30	51	0	0	0	46	12	2	5	0	6	0	1050	7	0	0	0	22	182	4	0	4	19	38	271	45	0	7	66
Vagococcus	749327	1.69877	3646	8778	1933	6390	12145	8948	3271	2374	4335	6546	1721	3350	276	3894	268	1748	15736	3032	3936	10393	2040	4534	9826	2832	11735	20387	3122	3511	4343	9404	4390	4	1901	10380	12800	5335	776	2249	3092	5261	6127	16364	3990	2205	5596	12618	11097
Variovorax	6302	0.014287	26	0	0	2	132	0	0	76	436	0	0	0	187	0	2484	0	0	10	26	0	642	23	292	6	0	0	0	0	2	0	36	12	650	51	0	0	33	0	60	0	0	0	14	0	0	6	0
Veillonella	4700617	10.6566	13913	61188	5174	68115	43150	34740	79060	21895	22761	113438	57517	72911	29195	82578	11061	59980	46739	72392	134798	88252	14	4946	30732	49513	64812	57684	10505	6309	79780	76202	9950	3604	25590	42047	2140	27872	17180	102245	3432	108232	47422	12950	56407	18142	67701	114164	18092
Zhihengliuella	2848	0.0064566	0	0	5	0	8	0	0	0	20	0	4	4	853	0	36	0	11	8	0	0	5	11	89	0	0	0	0	0	0	0	8	122	0	45	21	0	75	0	824	7	0	0	0	0	0	12	18
Acinetobacter	108314	0.245555	190	0	10	12	878	0	0	132	1949	0	204	46	17292	8	2029	0	62	9	591	236	1714	311	608	3	0	2	56	10	13	0	4048	6629	3608	954	0	69	114	8	2021	126	262	110	406	514	4324	137	705
Alcanivorax	44	9.97508e-05	17	0	0	0	0	0	0	0	15	0	0	0	0	0	0	0	0	0	0	0	0	0	0	0	0	0	0	0	0	0	0	0	0	0	0	0	0	0	0	0	0	0	0	0	0	0	0
Amnibacterium	992	0.00224893	0	0	0	0	10	0	0	0	0	0	0	0	0	0	566	0	0	0	0	3	0	0	8	0	0	0	0	0	0	0	0	0	187	79	0	0	12	0	46	0	0	0	0	0	33	0	6
Anaerococcus	990	0.00224439	156	0	0	0	0	0	0	0	0	0	0	0	0	0	0	0	0	2	0	0	0	0	0	0	0	0	0	0	0	0	272	0	0	0	13	0	0	0	0	0	0	0	0	0	0	0	0
Atopostipes	163	0.000369532	0	0	0	0	0	0	0	0	0	0	0	0	0	0	0	0	0	0	4	0	0	0	0	0	0	0	0	0	0	0	0	0	0	0	0	38	103	0	0	0	0	0	0	0	0	0	0
Azovibrio	94	0.000213104	0	0	8	0	0	0	0	0	0	0	0	0	0	0	0	0	0	0	0	0	79	0	0	0	0	0	0	0	0	0	0	4	0	0	0	0	0	0	0	0	0	0	0	0	0	0	0
Campylobacter	1628	0.00369078	0	21	14	190	0	36	57	0	24	112	14	0	0	34	0	10	0	80	12	0	0	0	0	12	37	6	0	6	53	39	0	0	0	0	0	18	0	24	0	0	63	0	0	0	0	0	0
Chryseoglobus	721	0.00163455	0	0	0	0	13	0	0	0	0	0	0	0	0	0	43	0	0	0	0	3	0	0	0	0	0	0	0	0	0	0	0	0	405	79	6	0	43	0	2	0	0	0	0	0	33	0	6
Clavibacter	9949	0.022555	0	0	0	0	48	0	0	0	0	0	0	0	0	0	5890	0	0	12	0	0	0	0	258	0	0	0	0	0	0	30	0	0	2478	576	0	0	9	0	300	0	0	0	0	0	210	0	42
Cloacibacterium	16540	0.0374972	0	4	8	0	144	0	0	0	18	0	0	0	0	0	0	0	0	0	58	27	0	0	0	0	0	0	6	0	0	0	718	0	0	0	0	0	60	10	226	6	32	14	78	816	96	52	110
Compostimonas	1822	0.00413059	0	0	0	0	10	0	0	0	0	0	0	0	0	0	997	0	0	2	0	3	0	0	43	0	0	0	0	0	0	5	0	0	519	96	0	0	3	0	50	0	0	0	0	0	35	0	13
Cryobacterium	3277	0.00742917	0	0	0	0	13	0	0	0	0	0	0	0	0	0	1590	0	0	4	0	3	0	0	82	0	0	0	0	0	0	5	0	0	1045	190	10	0	50	0	96	0	0	0	0	0	70	0	20
Dechloromonas	2486	0.00563592	250	0	16	0	78	0	0	0	144	0	12	0	0	0	0	0	0	0	0	14	198	12	0	0	0	0	0	0	8	0	0	1486	0	0	0	0	0	0	0	0	0	0	0	0	0	0	0
Janthinobacterium	820	0.00185899	24	0	0	0	0	0	0	131	0	0	0	62	0	0	0	0	36	0	0	6	0	0	96	4	0	4	0	0	0	0	0	0	0	22	0	0	0	8	88	0	0	0	10	0	0	0	10
Klugiella	1766	0.00400364	0	0	0	0	13	0	0	0	0	0	0	0	0	0	839	0	0	2	0	3	0	0	43	0	0	0	0	0	0	5	0	0	528	96	6	0	41	0	50	0	0	0	0	0	35	0	13
Lactococcus	56608	0.128334	104	0	44	0	180	0	24	32	54	0	53	87	780	0	28	0	667	32	182	80	0	24	709	8	0	0	32	0	28	80	338	0	3961	0	12	20	64	20	480	468	0	9	7705	12	459	16	161
Leifsonia	25383	0.0575449	5	0	0	0	29	0	0	0	0	0	0	0	1810	0	5588	0	0	10	0	108	0	0	223	0	0	0	0	0	32	30	151	0	2649	559	6	0	61	4	287	0	0	14	528	0	241	0	48
Leptospira	94146	0.213435	64	14	100	0	45	0	55	720	111	0	654	21	5735	0	4834	0	1022	14	84	243	13992	76	20	0	86	0	14	0	24	50	436	337	1219	5654	1059	74	77	0	1984	280	30	0	4922	0	0	0	89
Leptothrix	630	0.00142825	0	0	0	0	0	0	0	2	0	0	0	0	0	0	0	0	0	0	0	0	0	2	93	0	0	0	0	0	0	0	0	16	4	67	5	0	2	0	0	0	0	0	11	0	0	0	0
Leucobacter	1258	0.00285197	0	0	0	0	0	0	0	0	0	0	0	0	0	0	671	0	0	0	0	0	0	0	0	0	0	0	0	0	0	15	0	0	490	0	0	0	0	0	43	0	0	0	0	0	33	0	0
Massilia	7614	0.0172614	120	0	0	0	0	0	0	2047	0	0	0	117	0	0	0	0	108	0	0	127	0	0	282	20	0	20	0	0	0	0	0	0	0	2812	0	32	0	28	42	0	0	0	20	0	0	0	50
Methylobacterium	12142	0.0275267	0	0	28	45	45	0	0	0	0	0	0	0	0	0	0	0	0	153	0	0	0	0	1057	16	0	0	0	0	36	0	0	0	0	0	0	8	99	0	6772	0	14	0	0	0	0	0	0
Mycetocola	642	0.00145546	0	0	0	0	39	0	0	0	0	0	0	0	12	0	12	0	6	0	0	9	0	0	0	0	0	0	0	0	0	0	4	0	27	0	18	0	129	2	0	0	0	0	60	0	33	0	18
Mycoplasma	1198	0.00271594	52	23	0	0	0	9	0	0	0	0	0	0	0	0	0	0	197	0	0	0	0	0	0	108	0	8	34	3	0	0	0	0	0	0	0	48	484	0	0	0	0	0	0	0	0	0	0
Paucibacter	3935	0.0089209	58	4	3	2	35	0	0	0	82	0	36	2	0	2	48	0	0	2	0	0	1791	6	51	6	0	0	0	0	0	0	301	378	147	67	55	0	5	0	0	0	6	0	11	0	33	0	0
Pelomonas	14940	0.0338699	0	0	6	4	168	0	0	0	0	0	132	0	0	0	99	0	0	0	0	93	0	6	153	15	0	0	0	12	0	0	957	2964	996	429	210	0	483	0	522	0	18	15	127	57	66	0	0
Peptoclostridium	3772	0.00855137	0	0	0	0	0	0	0	0	0	16	0	0	0	0	0	0	0	0	0	67	0	0	0	6	21	0	9	0	15	0	0	0	0	0	0	0	0	0	681	0	0	42	549	588	0	0	0
Pseudomonas	294875	0.668501	2513	111	0	0	2089	0	84	958	7845	0	0	544	14557	0	49923	50	1892	0	2215	0	35488	0	0	22	48	70	50	0	115	211	0	10286	5055	28460	3376	379	4912	0	0	500	700	429	7152	1202	37883	2174	0
Rhizobacter	1081	0.0024507	8	0	0	0	80	0	0	0	0	0	0	11	0	0	0	0	0	0	0	16	0	0	0	0	0	0	0	0	0	4	52	0	0	0	233	0	0	0	0	0	0	0	0	0	0	0	0
Simonsiella	511	0.00115847	0	3	0	2	0	0	0	0	0	3	0	233	0	0	0	0	0	0	0	0	0	0	0	20	0	0	0	0	0	0	0	0	0	0	0	0	0	0	0	0	0	0	0	0	0	0	0
Staphylococcus	801887	1.81793	100	0	0	0	0	0	0	98	0	0	0	0	13229	0	6721	0	86	316	1448	330	136613	1088	0	68	117	0	960	188	4608	100	47935	38546	198060	58377	0	300	3172	0	78058	4475	0	2023	100	2544	15390	98	1201
Thermus	129	0.000292451	20	0	0	0	0	0	0	0	0	0	0	0	0	0	0	0	0	0	0	0	0	0	0	0	0	0	0	0	0	0	0	0	0	0	0	0	25	0	0	0	0	0	0	0	0	0	0
Achromobacter	3046	0.00690548	0	0	0	0	0	0	0	554	0	0	0	0	0	0	0	0	0	0	0	0	0	0	0	0	0	0	0	0	0	0	0	0	0	0	0	0	0	0	0	0	0	0	8	0	0	0	0
Aquabacterium	3826	0.00867379	8	0	0	0	18	0	0	0	142	0	0	9	0	0	0	0	0	0	0	0	697	0	0	0	0	0	0	0	0	0	0	0	0	0	190	0	0	0	0	0	0	0	0	0	0	8	0
Azonexus	199	0.000451146	22	0	0	0	35	0	0	0	62	0	0	0	0	0	0	0	0	0	0	0	0	3	0	0	0	0	0	0	0	0	0	0	0	0	0	0	0	0	0	0	0	0	0	0	0	0	0
Azospira	248	0.000562232	0	0	0	0	0	0	0	0	0	0	0	0	0	0	0	0	0	0	0	0	0	0	0	0	0	0	0	0	0	0	0	0	0	0	0	0	0	0	0	0	0	0	0	0	0	0	0
Bacillus	10569	0.0239606	0	0	0	0	631	0	0	55	0	0	0	33	0	0	0	0	38	82	337	1166	0	0	0	0	0	0	0	36	0	6	2407	0	0	0	1307	0	0	0	0	0	0	108	693	0	0	22	0
Bacteriovorax	581	0.00131716	0	0	0	0	0	0	0	0	0	0	0	0	0	0	332	0	6	0	0	0	0	0	0	0	0	0	2	0	43	0	0	0	0	0	166	0	0	0	0	0	0	0	0	8	21	0	0
Bordetella	3244	0.00735436	0	0	0	0	0	0	0	581	0	0	0	0	0	0	0	0	0	0	0	0	0	0	0	0	0	0	0	0	0	0	0	0	0	0	0	0	0	0	0	0	0	0	10	12	0	0	0
Centipeda	2335	0.0052936	0	0	0	6	0	0	11	69	7	0	0	0	2	0	330	53	0	6	3	60	0	0	0	0	0	0	0	0	0	0	10	0	118	66	0	6	0	4	268	40	0	21	196	0	0	0	11
Comamonas	2715	0.00615508	14	0	18	0	16	0	0	35	90	0	16	30	545	0	64	0	8	0	39	0	19	2	0	0	2	0	0	0	46	0	0	0	1076	26	0	21	0	0	0	6	0	0	0	72	16	42	10
Dietzia	192	0.000435276	0	0	0	0	0	0	0	0	0	6	18	0	0	0	0	0	6	0	0	0	0	0	0	0	0	0	0	0	27	0	0	0	0	0	0	0	0	0	0	0	0	0	0	0	0	0	0
Enhydrobacter	23646	0.053607	138	0	0	0	65	0	0	38	10	0	3	43	153	0	0	0	49	0	6	36	0	10	0	3	0	2	7	5	18	0	166	0	195	817	258	32	281	2	2347	110	8	0	1228	0	0	11	81
Ferribacterium	401	0.000909093	129	0	0	0	41	0	0	19	72	0	4	0	0	0	0	0	0	0	0	0	0	0	0	0	0	0	0	0	4	0	0	0	0	0	0	0	0	0	0	0	0	0	0	0	0	0	0
Geothrix	233	0.000528226	0	0	0	0	0	0	0	0	0	0	0	0	0	0	129	0	5	0	0	0	0	0	0	0	0	0	0	0	0	0	0	0	0	0	0	0	0	0	0	11	0	0	0	4	0	0	0
Herbaspirillum	7290	0.0165269	46	0	9	0	299	0	0	157	172	0	117	6	0	0	421	0	3	0	0	60	587	3	598	0	24	0	0	0	22	30	8	0	604	0	0	86	78	0	887	3	14	50	0	472	0	0	0
Herminiimonas	5081	0.011519	47	0	3	0	257	0	0	94	716	0	74	76	0	0	0	0	0	0	0	21	358	0	32	0	24	0	8	0	0	10	32	0	165	0	0	180	0	0	644	3	28	10	0	310	0	0	0
Legionella	10996	0.0249286	0	0	0	0	0	0	0	0	76	0	32	0	5	0	0	0	0	0	0	0	0	0	783	0	0	0	0	44	0	0	0	0	0	0	0	0	0	0	8852	0	0	0	0	0	0	0	0
Methylophilus	2108	0.00477897	0	0	22	0	0	0	20	0	0	0	0	0	0	0	289	0	77	0	7	0	145	35	0	0	0	0	0	0	0	0	0	5	0	0	14	0	655	0	728	55	0	8	0	0	0	0	0
Methylotenera	2322	0.00526412	2	0	4	0	0	0	4	0	0	0	0	0	0	0	319	0	15	0	7	0	1103	7	172	0	7	0	0	0	5	3	0	229	0	0	19	0	213	0	170	11	0	8	0	0	0	0	0
Noviherbaspirillum	909	0.00206076	67	0	0	0	0	0	0	0	0	0	0	0	0	0	0	0	0	0	0	4	0	0	3	0	6	0	0	0	0	0	8	0	0	0	0	0	0	0	818	0	0	0	0	0	0	0	0
Olsenella	2032	0.00460668	7	0	0	0	0	0	0	18	0	0	0	0	0	0	1596	9	0	6	0	0	0	0	0	0	0	0	0	0	0	0	0	0	0	0	0	0	0	0	0	0	0	13	0	0	0	0	0
Oxalicibacterium	1841	0.00417367	87	0	0	0	0	0	0	0	0	0	0	0	0	0	0	0	0	0	0	2	0	0	0	0	0	0	0	0	0	0	16	0	0	0	0	18	0	0	1701	0	0	0	0	0	0	0	0
Pelosinus	408	0.000924962	0	0	0	0	0	0	0	0	0	0	0	0	0	0	0	0	3	0	0	0	0	0	380	0	0	0	0	0	4	0	0	0	0	11	4	0	2	0	0	0	0	0	2	0	0	0	0
Photobacterium	858	0.00194514	0	0	0	0	0	0	0	0	0	0	0	0	0	0	0	0	0	0	0	0	0	0	0	0	0	0	0	0	0	0	0	0	0	0	0	0	0	0	0	0	0	0	0	410	0	0	0
Polynucleobacter	6655	0.0150873	27	0	19	0	14	0	0	0	126	0	20	84	3067	0	24	0	291	6	6	28	1207	0	33	12	0	0	0	0	0	12	0	149	259	0	20	0	292	4	286	0	64	0	0	0	0	10	0
Psychrosinus	1523	0.00345274	71	0	0	0	0	2	0	4	0	0	0	0	0	0	0	0	7	2	0	0	0	0	510	0	0	0	0	0	4	0	0	0	23	120	4	0	626	0	0	0	0	0	2	0	0	3	0
Rhodoferax	3575	0.00810476	2	0	0	0	37	0	0	10	42	3	0	0	0	0	1630	0	0	0	6	0	414	44	223	2	0	0	0	0	2	0	0	6	471	14	0	0	2	0	2	0	0	0	0	0	0	11	0
Ruminiclostridium	200	0.000453413	14	0	0	0	0	0	0	4	0	0	0	0	0	10	0	0	58	0	0	0	0	0	0	0	0	0	0	0	0	0	0	0	0	0	0	0	0	0	0	0	0	0	0	0	0	0	0
Stenotrophomonas	13036	0.0295535	0	0	0	0	0	0	0	0	0	0	56	0	0	0	0	0	0	0	52	0	4545	2	0	8	0	0	0	0	0	0	20	0	0	2692	32	0	0	0	1780	40	0	0	0	0	128	0	0
Tepidimonas	20806	0.0471685	0	0	0	0	74	0	0	0	0	0	0	0	0	0	0	0	0	0	36	0	0	0	0	0	0	0	0	0	7	0	0	0	0	0	0	0	0	0	2984	48	0	0	0	104	0	4	6
Tepidiphilus	188	0.000426208	0	0	0	0	22	0	0	14	0	0	0	0	0	0	0	0	0	0	0	0	0	0	0	0	0	0	0	0	0	0	0	0	0	0	0	0	0	0	0	0	0	0	0	0	0	0	0
Undibacterium	10510	0.0238268	0	0	24	0	307	0	0	303	520	0	344	75	0	0	295	0	13	4	0	64	697	9	94	0	18	0	0	0	0	30	0	0	1866	0	0	238	0	0	1790	19	14	12	339	488	0	0	0
Aerococcus	302	0.000684654	0	0	0	0	0	0	0	0	0	0	0	0	0	0	0	0	0	0	0	0	0	0	0	0	0	0	0	0	0	0	280	0	0	0	0	0	0	0	0	0	0	0	0	0	0	0	0
Anoxybacillus	13495	0.030594	0	0	0	0	0	0	0	84	0	0	0	0	0	0	0	0	0	0	0	0	0	0	0	0	0	0	0	0	0	0	4381	0	0	0	0	0	0	0	0	0	0	0	0	12	0	0	0
Flectobacillus	445	0.00100884	0	0	0	0	6	0	0	268	0	0	0	0	0	0	0	2	18	0	0	0	66	0	0	0	2	0	0	0	22	0	0	0	39	0	0	0	0	0	4	0	0	0	0	0	0	0	0
Geobacillus	1642	0.00372252	0	0	0	0	210	0	0	0	0	0	0	0	0	0	0	0	0	0	0	0	0	0	0	0	0	0	0	0	0	0	102	0	0	0	0	0	0	0	0	285	0	0	0	0	0	0	390
Intestinibacter	163	0.000369532	0	0	0	0	0	0	0	0	0	6	0	0	0	0	0	0	0	0	0	2	0	0	0	0	0	0	0	0	0	0	0	10	0	0	0	0	0	0	0	0	0	0	136	0	0	0	0
Ralstonia	1349	0.00305827	0	0	0	0	0	0	0	0	0	0	0	0	0	0	0	0	0	0	2	90	501	0	88	12	6	0	0	0	0	0	0	0	0	308	0	0	0	0	0	0	0	0	0	0	0	0	0
Romboutsia	14	3.17389e-05	0	0	0	0	0	0	0	0	0	0	0	0	0	0	0	0	0	0	0	0	0	0	0	0	0	0	0	0	0	0	0	7	0	0	0	0	0	0	0	0	0	0	0	0	0	4	0
Agreia	3018	0.006842	0	0	0	0	0	0	0	0	0	0	0	0	0	0	1496	0	0	4	0	0	0	0	86	0	0	0	0	0	0	0	8	0	1038	192	0	0	0	0	100	0	0	0	0	0	70	0	14
Agrococcus	2769	0.0062775	0	0	0	0	0	0	0	0	0	0	0	0	0	0	1923	0	0	0	0	0	0	0	24	0	0	0	0	0	4	0	4	0	0	316	0	0	0	0	163	0	0	0	0	0	165	0	0
Alkalibacterium	16	3.6273e-05	0	0	0	0	0	0	0	0	0	0	0	0	0	0	0	0	0	0	0	0	0	0	0	0	0	0	0	0	0	0	0	0	0	0	0	0	0	0	0	0	0	0	0	0	0	0	0
Alpinimonas	1504	0.00340967	0	0	0	0	0	0	0	0	0	0	0	0	0	0	748	0	0	2	0	0	0	0	43	0	0	0	0	0	0	0	0	0	519	96	0	0	0	0	50	0	0	0	0	0	35	0	7
Anaeroglobus	563	0.00127636	46	2	0	0	0	0	0	0	0	0	0	0	0	0	420	4	2	0	0	0	0	0	0	0	0	0	0	0	0	0	29	0	0	0	0	0	0	0	0	0	0	0	0	0	0	2	0
Buttiauxella	12126	0.0274904	0	0	0	12	0	0	0	0	0	0	0	0	232	3907	0	0	0	0	0	0	5763	0	0	0	0	0	0	0	0	0	0	0	0	308	0	14	0	0	0	0	0	0	0	0	0	0	0
Citrobacter	6397	0.0145024	0	0	0	10	0	0	0	0	0	0	0	0	170	2432	0	160	0	0	0	9	2090	0	0	0	0	0	0	0	0	0	0	0	0	258	0	12	0	0	0	0	0	0	0	0	0	0	0
Enterobacter	12575	0.0285083	0	0	0	8	0	0	0	0	0	0	0	0	228	4750	0	482	0	0	0	24	3814	0	0	0	0	0	0	0	0	0	0	0	0	288	0	12	0	0	0	0	0	0	0	0	0	0	0
Erwinia	6795	0.0154047	0	0	0	8	0	0	0	0	3	0	0	0	89	2253	0	332	0	0	0	15	863	0	0	0	0	0	0	0	0	0	0	0	4	196	0	2	0	0	0	0	0	0	0	0	0	4	0
Frigoribacterium	3010	0.00682386	0	0	0	0	0	0	0	0	0	0	0	0	0	0	1496	0	0	4	0	0	0	0	86	0	0	0	0	0	0	0	0	0	1038	192	0	0	0	0	100	0	0	0	0	0	70	0	14
Frondihabitans	3010	0.00682386	0	0	0	0	0	0	0	0	0	0	0	0	0	0	1496	0	0	4	0	0	0	0	86	0	0	0	0	0	0	0	0	0	1038	192	0	0	0	0	100	0	0	0	0	0	70	0	14
Haematobacter	792	0.00179552	0	0	0	0	0	0	0	0	30	0	0	22	0	0	0	0	0	0	0	0	0	0	0	0	4	5	0	0	0	0	0	0	0	602	0	0	0	0	0	0	0	0	0	79	0	0	0
Hafnia	37	8.38814e-05	0	0	0	0	0	0	0	0	0	0	0	0	0	0	0	0	0	0	0	0	0	0	0	0	0	0	0	0	0	0	0	0	0	0	0	0	32	0	0	0	0	0	0	0	0	0	0
Herbiconiux	4624	0.0104829	0	0	0	0	2	0	0	0	0	0	0	0	0	0	2244	0	0	6	0	0	0	0	129	0	0	0	0	0	0	0	98	0	1557	288	0	0	0	0	150	0	0	0	0	0	105	0	21
Homoserinimonas	1490	0.00337793	0	0	0	0	0	0	0	0	0	0	0	0	0	0	744	0	0	2	0	0	0	0	39	0	0	0	0	0	0	0	0	0	519	94	0	0	0	0	46	0	0	0	0	0	33	0	7
Hyphomicrobium	1221	0.00276809	0	0	0	0	0	0	0	4	0	0	0	0	497	0	0	0	0	0	0	28	0	0	0	0	0	0	0	0	0	0	0	0	0	0	0	0	51	0	0	0	0	0	0	0	587	0	0
Klebsiella	4198	0.00951714	0	0	0	8	0	0	0	0	0	0	5	0	0	1781	0	310	0	0	0	15	631	0	0	0	0	0	0	0	0	0	0	0	0	222	0	4	0	0	0	0	0	0	0	0	0	0	0
Kluyvera	4951	0.0112242	0	0	0	4	0	0	0	0	0	0	0	0	111	1243	0	114	0	0	0	6	2760	0	0	0	0	0	0	0	0	0	0	0	0	122	0	6	0	0	0	0	0	0	0	0	0	0	0
Kosakonia	909	0.00206076	0	0	0	2	0	0	0	0	0	0	0	0	4	0	0	66	0	0	0	3	173	0	0	0	0	0	0	0	0	0	0	0	0	42	0	0	0	0	0	0	0	0	0	0	0	0	0
Labedella	1510	0.00342327	0	0	0	0	8	0	0	0	0	0	0	0	0	0	748	0	0	2	0	0	0	0	43	0	0	0	0	0	0	0	4	0	509	96	0	0	0	0	50	0	0	0	0	0	35	0	7
Leclercia	1965	0.00445478	0	0	0	2	0	0	0	0	0	0	0	0	38	708	0	48	0	0	0	3	432	0	0	0	0	0	0	0	0	0	0	0	0	38	0	2	0	0	0	0	0	0	0	0	0	0	0
Lelliottia	3891	0.00882115	0	0	0	4	0	0	0	0	0	0	0	0	76	1368	0	0	0	0	0	0	1877	0	0	0	0	0	0	0	0	0	0	0	0	100	0	4	0	0	0	0	0	0	0	0	0	0	0
Microterricola	1508	0.00341873	0	0	0	0	0	0	0	0	0	0	0	0	0	0	748	0	0	2	0	0	0	0	43	0	0	0	0	0	0	0	2	0	519	96	0	0	0	0	50	0	0	0	0	0	35	0	7
Mitsuaria	5014	0.0113671	0	0	0	0	56	0	0	0	0	0	47	5	0	0	33	0	0	0	0	31	149	2	51	5	0	0	0	4	0	0	319	954	362	143	70	0	161	0	167	0	6	5	46	19	0	0	0
Obesumbacterium	5	1.13353e-05	0	0	0	0	0	0	0	0	0	0	0	0	0	0	0	0	0	0	0	0	0	0	0	0	0	0	0	0	0	0	0	0	0	0	0	0	0	0	0	0	0	0	0	0	0	0	0
Paracoccus	28754	0.0651872	0	0	0	0	0	0	0	18	401	0	0	0	0	0	0	0	0	0	0	0	0	112	0	0	56	60	0	0	0	0	626	0	0	7808	0	0	46	0	0	0	0	2090	0	297	0	0	0
Phycicola	1510	0.00342327	0	0	0	0	0	0	0	0	0	0	0	0	0	0	748	0	0	2	0	0	0	0	43	0	0	0	0	0	0	0	4	0	519	96	0	0	0	0	50	0	0	0	0	0	35	0	7
Plesiomonas	5	1.13353e-05	0	0	0	0	0	0	0	0	0	0	0	0	0	0	0	0	0	0	0	0	0	0	0	0	0	0	0	0	0	0	0	0	0	0	0	0	0	0	0	0	0	0	0	0	0	0	0
Rahnella	45	0.000102018	0	0	0	0	0	0	0	0	0	0	0	0	0	0	0	0	0	0	0	0	0	0	0	0	0	0	0	0	0	0	0	0	0	0	0	0	32	0	0	0	0	0	0	0	0	0	0
Raoultella	4082	0.00925416	0	0	0	6	0	0	0	0	3	0	0	0	9	1421	0	64	0	0	0	3	1293	0	0	0	0	0	0	0	0	0	0	0	0	180	0	6	0	0	0	0	0	0	0	0	0	0	0
Roseateles	851	0.00192927	0	0	0	0	0	0	0	0	0	0	29	0	0	0	17	0	0	0	0	0	0	0	72	3	0	0	0	0	0	0	0	20	21	67	60	0	5	0	0	0	6	0	0	0	0	0	0
Salinibacterium	3012	0.0068284	0	0	0	0	0	0	0	0	0	0	0	0	0	0	1496	0	0	4	0	0	0	0	86	0	0	0	0	0	0	0	0	0	1038	192	0	0	0	0	100	0	0	0	0	0	70	0	14
Serratia	82408	0.186824	0	21	84	0	0	0	0	0	0	0	40	0	11	77235	1920	0	0	0	0	0	0	0	0	0	0	0	0	0	26	0	0	2842	0	0	0	0	128	0	0	0	0	0	0	0	0	0	0
Tatumella	1120	0.00253911	0	0	0	0	0	0	0	0	0	0	0	0	49	502	0	37	0	0	0	6	279	0	0	0	0	0	0	0	0	0	0	0	0	12	0	4	0	0	0	0	0	0	0	0	0	12	0
Trabulsiella	883	0.00200182	0	0	0	0	0	0	0	0	0	0	0	0	20	499	0	70	0	0	0	6	208	0	0	0	0	0	0	0	0	0	0	0	0	0	0	0	0	0	0	0	0	0	0	0	0	0	0
Yersinia	22755	0.0515871	0	48	192	0	0	0	0	0	0	0	20	0	0	15654	69	0	0	0	0	0	0	0	0	0	0	0	0	0	54	0	0	6050	0	0	0	0	512	0	0	0	0	0	0	0	0	0	0
Yokenella	1028	0.00233054	0	0	0	2	0	0	0	0	0	0	0	0	35	0	0	66	0	0	0	3	173	0	0	0	0	0	0	0	0	0	0	0	0	60	0	2	0	0	0	0	0	0	0	0	0	0	0
Altererythrobacter	254	0.000575834	0	0	16	0	0	0	0	0	0	0	0	0	58	0	0	0	0	0	0	0	39	0	63	0	6	8	0	0	0	0	0	0	0	0	0	0	0	0	0	0	0	36	0	0	28	0	0
Aquitalea	40	9.06826e-05	0	0	0	0	0	0	0	0	0	0	0	0	0	0	0	0	0	0	0	0	40	0	0	0	0	0	0	0	0	0	0	0	0	0	0	0	0	0	0	0	0	0	0	0	0	0	0
Blastomonas	103	0.000233508	0	0	7	0	0	0	0	0	0	0	0	0	0	0	0	0	0	0	0	0	37	0	38	0	3	0	0	0	0	0	0	0	0	0	0	0	0	0	0	0	0	18	0	0	0	0	0
Collinsella	1846	0.004185	2	2	2	0	2	0	0	683	379	114	0	0	130	0	0	0	5	0	3	0	51	9	0	0	0	0	0	0	0	0	0	0	0	0	0	0	0	3	0	0	0	0	0	0	0	0	0
Delftia	6727	0.0152505	56	0	0	0	58	0	0	146	450	0	4	52	0	0	256	0	40	0	0	0	88	0	0	0	0	0	0	0	0	0	0	0	0	350	0	0	0	0	0	0	0	0	0	297	379	0	0
Duganella	1188	0.00269327	0	0	0	0	8	0	0	0	0	0	0	0	0	0	46	0	0	0	9	0	336	16	144	0	8	0	0	0	0	0	0	605	0	0	0	0	0	0	0	0	0	0	0	0	0	0	0
Giesbergeria	413	0.000936298	0	0	0	0	4	0	0	0	6	0	0	0	0	0	30	0	0	2	24	0	94	57	20	0	0	0	0	0	0	0	0	0	72	0	0	0	0	0	0	61	0	0	0	0	0	0	0
Gulbenkiania	16	3.6273e-05	0	0	0	0	0	0	0	0	0	0	0	0	0	0	0	0	0	0	0	0	16	0	0	0	0	0	0	0	0	0	0	0	0	0	0	0	0	0	0	0	0	0	0	0	0	0	0
Kocuria	6110	0.0138518	0	12	30	0	0	0	0	144	0	0	0	0	0	0	0	0	0	0	0	0	20	0	0	0	0	48	0	0	0	0	0	321	0	134	40	0	30	0	0	42	0	0	0	0	0	0	54
Rugamonas	413	0.000936298	0	0	0	0	0	0	0	0	0	0	0	13	0	0	0	0	0	0	3	0	147	0	0	0	0	0	0	0	0	0	0	166	0	0	0	0	0	0	0	0	0	0	10	0	0	0	5
Afipia	1552	0.00351848	0	0	0	0	0	0	0	0	0	0	0	0	0	0	0	0	0	0	0	0	0	0	132	0	0	0	0	0	110	0	0	0	0	0	16	0	0	0	0	0	0	0	0	0	0	0	0
Bradyrhizobium	4236	0.00960329	0	0	0	0	0	0	0	0	0	0	0	0	0	0	0	0	0	0	0	0	0	0	363	0	0	0	0	0	242	0	0	0	0	0	44	0	0	0	0	0	0	0	0	0	0	0	0
Brevundimonas	6341	0.0143755	0	0	18	0	0	0	0	0	67	0	0	122	0	0	3833	0	772	0	0	0	0	0	1221	76	0	0	0	0	0	0	0	0	0	0	33	0	0	25	0	0	0	0	0	0	0	0	0
Elizabethkingia	1418	0.0032147	0	0	6	0	0	0	0	0	0	0	6	26	0	0	0	0	0	0	58	36	0	0	476	0	0	0	0	0	44	0	0	318	0	46	0	0	0	0	0	0	0	10	0	0	98	0	0
Erythrobacter	44	9.97508e-05	0	0	24	0	0	0	0	0	0	0	0	0	0	0	0	0	0	0	0	0	0	0	6	0	3	4	0	0	0	0	0	0	0	0	0	0	0	0	0	0	0	0	0	0	7	0	0
Erythromicrobium	210	0.000476084	0	0	0	0	0	0	0	0	0	0	0	0	0	0	0	0	0	0	0	0	0	0	207	0	3	0	0	0	0	0	0	0	0	0	0	0	0	0	0	0	0	0	0	0	0	0	0
Glaciimonas	824	0.00186806	46	0	0	0	0	0	0	0	0	0	0	0	0	0	0	0	0	0	0	2	0	0	24	0	3	0	0	0	0	0	8	0	0	0	0	5	0	0	736	0	0	0	0	0	0	0	0
Marisediminicola	1414	0.00320563	0	0	0	0	8	0	0	0	0	0	0	0	0	0	623	0	0	0	0	0	0	0	37	0	0	0	0	0	0	0	0	0	519	96	0	0	0	0	46	0	0	0	0	0	35	0	10
Microcella	2743	0.00621856	0	0	0	0	8	0	0	0	0	0	0	0	0	0	1227	0	0	2	0	0	0	0	73	0	0	0	0	0	0	0	0	0	1038	179	0	0	0	0	92	0	0	0	0	0	68	0	14
Nitrobacter	1433	0.0032487	0	0	0	0	0	0	0	0	0	0	0	0	0	0	0	0	0	0	0	0	0	0	132	0	0	0	0	0	88	0	0	0	0	0	16	0	0	0	0	0	0	0	0	0	0	0	0
Novosphingobium	20307	0.0460373	270	0	3	0	0	0	0	0	0	0	0	0	2024	0	0	0	0	0	0	237	0	0	45	0	3	0	0	0	0	8	0	2968	0	11982	0	0	0	0	0	0	0	234	0	195	7	0	0
Oligotropha	313	0.000709591	0	0	0	0	0	0	0	0	0	0	0	0	0	0	0	0	0	0	0	0	0	0	33	0	0	0	0	0	22	0	0	0	0	0	4	0	0	0	0	0	0	0	0	0	0	0	0
Porphyrobacter	1299	0.00294492	0	0	0	0	0	0	0	0	0	0	0	0	0	0	0	0	0	0	0	0	0	0	1274	0	18	0	0	0	0	0	0	0	0	0	0	0	0	0	0	0	0	0	0	0	7	0	0
Rhizobium	752	0.00170483	0	0	0	0	0	0	0	0	0	0	0	0	0	0	0	0	157	0	0	117	0	0	33	0	0	0	0	0	22	0	0	0	0	0	4	0	0	0	0	0	0	92	0	0	0	0	0
Rhodopseudomonas	1077	0.00244163	0	0	0	0	0	0	0	0	0	0	0	0	0	0	0	0	0	0	0	0	0	0	99	0	0	0	0	0	44	0	0	0	0	0	12	0	0	0	0	0	0	0	0	0	0	0	0
Sphaerotilus	105	0.000238042	0	0	0	0	0	0	0	12	0	0	0	0	0	0	0	0	0	0	0	0	0	0	63	0	0	0	0	0	0	0	0	0	0	0	0	0	0	0	0	0	0	0	0	0	0	0	0
Sphingobium	839	0.00190207	132	0	10	0	168	0	0	0	0	0	0	0	0	0	0	0	0	0	0	84	0	0	2	0	0	0	0	0	0	0	0	0	0	0	0	0	0	0	0	0	0	0	0	0	0	0	0
Tardiphaga	105	0.000238042	0	0	0	0	0	0	0	0	0	0	0	0	0	0	0	0	0	0	0	0	0	0	33	0	0	0	0	0	0	0	0	0	0	0	4	0	0	0	0	0	0	0	0	0	0	0	0
Agrobacterium	74	0.000167763	0	0	0	0	0	0	0	0	0	0	0	0	0	0	0	0	23	0	0	39	0	0	0	0	0	0	0	0	0	0	0	0	0	0	0	0	0	0	0	0	0	12	0	0	0	0	0
Arcicella	463	0.00104965	0	0	0	0	0	0	0	0	86	0	0	0	0	0	0	0	10	2	0	0	0	0	0	0	0	0	0	0	0	0	0	0	0	0	0	0	0	0	0	0	0	0	0	0	6	0	0
Azorhizobium	22	4.98754e-05	0	0	0	0	0	0	0	0	0	0	0	0	0	0	0	0	22	0	0	0	0	0	0	0	0	0	0	0	0	0	0	0	0	0	0	0	0	0	0	0	0	0	0	0	0	0	0
Belnapia	125	0.000283383	0	0	11	0	0	0	0	0	0	0	0	0	0	0	0	0	28	0	0	0	0	0	0	0	0	0	0	0	0	0	0	0	0	0	0	0	0	0	0	0	0	0	0	0	0	0	0
Clostridium	4613	0.010458	275	0	0	0	8	0	0	0	0	0	0	0	224	0	0	0	185	37	58	113	0	0	0	18	45	0	0	0	8	0	0	0	271	0	0	0	0	6	0	0	0	0	0	448	1032	42	0
Denitratisoma	76	0.000172297	0	0	0	0	0	0	0	0	2	0	0	0	0	0	0	0	74	0	0	0	0	0	0	0	0	0	0	0	0	0	0	0	0	0	0	0	0	0	0	0	0	0	0	0	0	0	0
Filifactor	2200	0.00498754	26	0	4	8	0	0	0	0	0	0	0	0	0	0	0	0	42	0	0	0	0	0	0	12	0	4	4	0	0	0	0	0	0	0	194	0	0	0	0	0	0	0	0	0	0	0	0
Gemmobacter	1203	0.00272728	0	0	0	0	10	0	0	0	0	0	0	44	0	0	0	0	3	0	0	0	0	4	0	0	10	0	0	0	0	0	62	134	0	0	0	0	2	0	0	0	0	70	0	333	0	0	0
Microbacterium	18547	0.0420472	0	0	0	0	118	0	0	0	84	0	0	0	372	0	86	0	94	0	0	0	0	0	0	0	0	0	0	0	4	0	4021	0	0	0	0	0	0	8	790	0	0	0	1165	0	0	0	0
Pseudoxanthomonas	4	9.06826e-06	0	0	0	0	0	0	0	0	0	0	0	0	0	0	0	0	4	0	0	0	0	0	0	0	0	0	0	0	0	0	0	0	0	0	0	0	0	0	0	0	0	0	0	0	0	0	0
Roseomonas	764	0.00173204	244	0	9	0	0	0	0	0	0	0	0	0	0	0	0	0	56	0	2	0	0	0	0	0	0	0	0	0	0	0	0	0	0	0	0	0	0	0	0	0	0	0	0	0	0	0	0
Xanthobacter	22	4.98754e-05	0	0	0	0	0	0	0	0	0	0	0	0	0	0	0	0	22	0	0	0	0	0	0	0	0	0	0	0	0	0	0	0	0	0	0	0	0	0	0	0	0	0	0	0	0	0	0
Blastococcus	41	9.29497e-05	0	0	0	0	0	0	0	0	0	0	0	0	0	0	0	0	0	0	8	0	0	0	0	0	0	0	0	0	0	0	0	0	0	0	0	0	0	0	0	0	0	0	0	0	0	0	0
Brucella	914	0.0020721	0	0	0	0	0	0	0	0	0	0	0	0	0	0	0	0	0	0	35	65	0	0	0	0	0	0	0	0	10	0	360	0	0	0	0	0	0	0	0	0	0	0	85	37	0	0	0
Daeguia	148	0.000335526	0	0	0	0	0	0	0	0	0	0	0	0	0	0	0	0	0	0	7	13	0	0	0	0	0	0	0	0	2	0	72	0	0	0	0	0	0	0	0	0	0	0	17	8	0	0	0
Falsibacillus	286	0.00064838	0	0	0	0	18	0	0	0	0	0	0	0	0	0	0	0	0	5	18	53	0	0	0	0	0	0	0	0	0	0	143	0	0	0	0	0	0	0	0	0	0	7	35	0	0	0	0
Leuconostoc	418	0.000947633	0	16	0	0	0	0	0	0	0	0	24	0	0	0	0	16	0	0	8	0	0	0	0	0	0	40	0	0	0	0	0	0	0	0	0	16	0	0	0	0	0	0	0	0	0	0	0
Modestobacter	40	9.06826e-05	0	0	0	0	0	0	0	0	0	0	0	0	0	0	0	0	0	0	4	0	0	0	0	0	0	0	0	0	0	0	0	0	0	0	0	0	0	0	0	0	0	0	0	0	0	0	0
Ochrobactrum	2205	0.00499888	0	0	0	0	0	0	0	0	0	0	0	0	0	0	0	0	0	0	70	161	0	0	0	0	0	0	0	0	20	0	936	0	0	0	0	0	0	0	0	0	0	0	157	60	0	0	0
Planococcus	199	0.000451146	0	0	0	0	0	0	0	0	0	0	0	0	0	0	0	0	0	5	8	0	0	0	0	0	0	0	0	0	0	0	186	0	0	0	0	0	0	0	0	0	0	0	0	0	0	0	0
Pseudochrobactrum	683	0.00154841	0	0	0	0	0	0	0	0	0	0	0	0	0	0	0	0	0	0	28	52	0	0	0	0	0	0	0	0	8	0	288	0	0	0	0	0	0	0	0	0	0	0	68	32	0	0	0
Xenophilus	339	0.000768535	5	0	0	0	22	0	0	11	15	0	0	0	86	0	0	0	0	4	8	0	0	4	0	0	0	0	0	0	0	0	0	0	0	0	0	0	11	0	0	0	0	0	14	0	0	0	0
Xylophilus	1167	0.00264566	5	0	0	2	74	0	0	11	18	0	20	0	60	0	8	0	0	4	8	62	0	6	0	0	0	0	0	0	0	0	0	0	430	0	0	0	11	0	228	0	0	0	23	0	0	0	0
Caulobacter	285	0.000646113	250	0	0	0	0	0	0	0	0	0	0	0	0	0	0	0	0	0	0	0	0	0	0	0	0	0	0	0	35	0	0	0	0	0	0	0	0	0	0	0	0	0	0	0	0	0	0
Curtobacterium	5390	0.0122195	0	0	0	0	0	0	0	0	0	0	0	0	436	0	1679	0	0	0	0	19	0	0	0	0	0	0	0	0	24	35	26	0	3	0	0	0	0	2	0	0	0	2	120	0	0	0	0
Marmoricola	264	0.000598505	0	0	0	0	0	0	0	0	0	0	0	0	0	0	0	0	0	0	0	0	0	0	0	0	0	0	0	0	27	0	0	0	0	0	0	0	0	0	0	0	0	0	0	0	0	0	0
Nocardioides	3700	0.00838814	0	0	0	0	0	0	0	0	0	0	0	0	0	0	2	0	0	0	0	0	0	0	0	0	0	0	0	0	27	0	0	0	0	850	0	0	0	0	0	0	0	0	0	0	0	0	0
Peptoniphilus	2693	0.00610521	0	0	10	0	0	0	0	0	0	0	0	0	0	0	0	0	0	0	0	0	0	0	0	0	0	0	0	0	18	12	0	0	0	0	0	0	0	0	0	0	0	0	0	0	0	0	0
Phenylobacterium	227	0.000514624	200	0	0	0	0	0	0	0	0	0	0	0	0	0	0	0	0	0	0	0	0	0	0	0	0	0	0	0	21	0	0	0	0	0	0	0	0	0	0	0	0	0	0	6	0	0	0
Pseudoclavibacter	887	0.00201089	0	0	0	0	0	0	0	0	0	0	0	0	0	0	692	0	0	0	0	0	0	0	0	0	0	0	0	0	4	15	0	0	0	0	0	0	0	4	0	0	0	0	0	0	0	0	0
Shuttleworthia	26	5.89437e-05	12	4	0	0	0	0	0	0	0	0	0	0	0	0	0	0	0	0	0	0	0	0	0	0	0	0	0	0	6	0	0	0	0	0	0	0	0	0	0	0	0	0	0	0	0	0	0
Aeromicrobium	280	0.000634778	0	0	0	0	0	0	0	0	0	0	0	0	0	0	0	0	0	0	0	0	0	0	0	0	0	0	0	0	0	0	280	0	0	0	0	0	0	0	0	0	0	0	0	0	0	0	0
Collimonas	4681	0.0106121	22	0	0	0	6	0	0	30	0	0	0	43	0	0	0	0	0	0	0	12	0	0	0	0	6	0	0	0	0	0	8	4533	0	12	0	9	0	0	0	0	0	0	0	0	0	0	0
Deinococcus	3245	0.00735662	0	0	0	0	9	0	0	0	0	0	0	0	0	0	0	0	0	0	0	0	0	0	0	0	0	0	0	0	0	0	15	0	3191	0	0	0	0	0	26	0	0	0	0	0	0	0	0
Ensifer	112	0.000253911	0	0	0	0	7	0	0	0	0	0	0	0	0	0	0	0	0	0	0	11	0	0	0	0	0	0	0	0	0	0	72	0	0	0	0	0	0	0	0	0	0	4	0	0	0	0	0
Hymenobacter	155	0.000351395	70	0	4	0	0	0	0	0	0	0	0	0	0	0	0	0	0	0	0	0	0	0	0	0	0	0	0	0	0	0	29	0	0	0	0	0	0	0	0	0	0	0	0	0	0	0	0
Luteimonas	132	0.000299253	0	0	0	0	0	0	0	0	0	0	0	0	0	0	0	0	0	0	0	0	0	0	0	0	0	0	0	0	0	0	132	0	0	0	0	0	0	0	0	0	0	0	0	0	0	0	0
Lysobacter	316	0.000716392	0	0	0	0	0	0	0	0	0	0	0	0	0	0	0	0	0	0	0	0	0	0	0	0	0	0	0	0	0	0	155	0	0	0	0	0	0	0	0	0	0	7	0	0	0	0	0
Okibacterium	165	0.000374066	0	0	0	0	0	0	0	0	0	0	0	0	0	0	43	0	0	0	0	0	0	0	0	0	0	0	0	0	0	0	4	0	0	79	0	0	0	2	2	0	0	0	0	0	33	0	0
Ornithinibacillus	34	7.70802e-05	0	0	0	0	0	0	0	0	0	0	0	0	0	0	0	0	0	0	0	0	0	0	0	0	0	0	0	0	0	0	34	0	0	0	0	0	0	0	0	0	0	0	0	0	0	0	0
Rhodobacter	711	0.00161188	0	0	0	0	30	0	0	0	0	0	0	44	0	0	0	0	0	0	0	0	0	0	0	0	0	0	0	0	0	0	60	47	0	0	0	0	2	0	0	0	0	70	0	6	8	0	0
Saccharococcus	34	7.70802e-05	0	0	0	0	0	0	0	0	0	0	0	0	0	0	0	0	0	0	0	0	0	0	0	0	0	0	0	0	0	0	34	0	0	0	0	0	0	0	0	0	0	0	0	0	0	0	0
Albidovulum	115	0.000260712	0	0	0	0	0	0	0	0	0	0	0	0	0	0	0	0	0	0	0	0	0	4	0	0	2	0	0	0	0	0	0	0	0	0	0	0	0	0	0	0	0	70	0	6	0	0	0
Nocardia	10	2.26706e-05	0	0	0	0	0	0	0	0	0	0	0	0	0	0	0	0	0	0	0	0	0	0	0	0	6	0	0	0	0	0	0	0	0	0	0	0	0	0	0	0	0	0	0	0	0	0	0
Rhodococcus	145	0.000328724	0	0	0	0	0	0	0	0	0	0	0	0	0	0	0	0	0	0	0	0	0	88	0	0	39	0	0	0	0	0	0	0	0	0	0	0	0	0	0	0	0	0	0	0	0	0	0
Turicibacter	371	0.000841081	0	0	0	0	0	0	0	364	0	0	0	0	0	0	0	0	0	0	0	0	0	0	0	0	3	0	0	0	0	0	0	0	0	0	0	0	0	4	0	0	0	0	0	0	0	0	0
Desulfovibrio	53	0.000120154	0	0	0	0	0	0	0	0	0	0	0	0	0	0	0	0	0	0	0	0	0	0	0	0	0	0	0	0	0	0	0	0	7	0	0	0	0	0	0	0	0	0	0	0	46	0	0
Friedmanniella	589	0.0013353	0	0	0	0	0	0	0	0	0	0	0	0	0	0	0	0	0	0	0	0	0	0	0	0	0	0	0	0	0	0	0	0	549	0	0	0	0	0	0	0	0	0	0	0	0	0	0
Mucilaginibacter	2828	0.00641126	0	0	0	0	0	0	0	0	0	0	2	0	0	0	1884	0	0	0	0	0	0	0	0	0	0	0	0	0	0	0	0	0	216	206	0	0	111	0	0	48	0	0	0	0	0	0	0
Polaromonas	1099	0.0024915	177	0	0	0	34	0	0	0	0	0	0	0	0	0	659	0	0	0	0	0	0	0	0	4	0	0	0	0	0	0	0	0	36	14	0	0	0	0	0	0	0	0	0	115	0	0	0
Rheinheimera	128	0.000290184	0	0	0	0	0	0	0	0	0	0	0	0	0	0	0	0	0	0	0	0	0	0	0	0	0	0	0	0	0	0	0	0	128	0	0	0	0	0	0	0	0	0	0	0	0	0	0
Rubrivivax	19	4.30742e-05	0	0	0	0	0	0	0	0	0	0	0	0	0	0	0	0	0	0	0	0	0	0	0	0	0	2	0	0	0	0	0	0	2	0	0	0	0	0	0	0	0	0	0	0	0	0	0
Subtercola	37	8.38814e-05	0	0	0	0	0	0	0	0	0	0	0	0	0	0	0	0	0	0	0	0	0	0	0	0	0	0	0	0	0	0	0	0	37	0	0	0	0	0	0	0	0	0	0	0	0	0	0
Yonghaparkia	466	0.00105645	0	0	0	0	8	0	0	0	0	0	0	0	0	0	12	0	0	0	0	0	0	0	0	0	0	0	0	0	0	0	0	0	373	0	0	0	0	0	2	0	0	0	0	0	33	0	0
Carnobacterium	201	0.00045568	0	0	0	0	0	0	0	0	0	0	0	0	0	0	0	14	0	0	0	0	0	0	0	0	0	0	0	0	0	0	0	0	0	0	58	0	0	0	0	0	0	0	0	97	0	0	0
Desemzia	6	1.36024e-05	0	0	0	0	0	0	0	0	0	0	0	0	0	0	0	2	0	0	0	0	0	0	0	0	0	0	0	0	0	0	0	0	0	0	4	0	0	0	0	0	0	0	0	0	0	0	0
Nesterenkonia	2422	0.00549083	0	0	0	0	0	0	0	72	0	0	0	0	0	0	0	0	0	0	0	0	0	0	0	0	0	15	0	0	0	0	0	7	0	22	12	0	0	0	0	0	0	0	0	0	0	0	9
Piscinibacter	192	0.000435276	0	0	0	0	40	0	0	0	39	0	0	4	0	0	0	0	0	0	0	3	0	0	0	0	0	0	0	0	0	0	0	0	0	0	83	0	0	0	0	0	0	0	0	0	0	0	20
Terrimonas	35	7.93473e-05	0	0	22	0	0	0	0	0	0	0	0	0	0	0	0	0	0	0	0	0	0	0	0	0	0	0	0	0	0	0	0	0	0	0	13	0	0	0	0	0	0	0	0	0	0	0	0
Cryptobacterium	44	9.97508e-05	33	0	0	0	0	0	0	0	0	0	0	0	0	0	0	0	0	0	0	0	0	0	0	0	0	0	0	0	0	0	0	0	0	0	0	0	0	0	4	0	0	0	0	0	0	0	0
Thermicanus	26	5.89437e-05	0	0	0	0	3	0	0	0	0	0	0	0	0	0	0	0	0	0	0	0	0	0	0	0	0	0	0	0	0	0	0	0	0	0	0	0	0	0	0	0	0	0	0	0	0	0	0
Chitinophaga	61	0.000138291	0	0	0	0	0	0	0	0	36	0	0	0	0	0	0	0	0	0	0	0	0	0	0	0	0	0	0	0	0	0	0	0	0	0	0	0	0	0	0	0	0	0	0	0	0	0	0
Halomonas	24504	0.0555522	7512	0	0	260	0	0	360	6520	9732	0	0	0	0	0	0	0	0	0	0	0	0	0	0	0	0	0	0	0	0	0	0	0	0	0	0	0	0	0	0	0	0	0	0	0	0	0	0
Nakamurella	28	6.34778e-05	0	0	0	0	0	0	0	0	0	0	0	0	0	0	0	0	0	0	0	0	0	0	0	0	0	0	0	0	0	0	0	0	0	0	0	0	0	0	0	0	0	0	0	0	0	0	0
Solobacterium	4	9.06826e-06	0	0	0	0	0	0	0	0	0	0	0	0	0	0	0	0	0	0	0	0	0	0	0	0	0	2	0	0	0	0	0	0	0	0	0	0	0	0	0	0	0	0	0	0	0	0	0
Hallella	57	0.000129223	35	3	0	0	0	0	0	0	0	0	0	0	0	0	0	0	0	0	0	0	0	0	0	0	0	0	0	0	0	0	0	0	0	0	0	0	0	0	0	0	0	0	0	0	0	0	0
Hydrogenophaga	42	9.52167e-05	0	0	0	0	0	0	2	0	0	0	8	0	0	0	0	0	0	0	0	0	0	2	0	0	0	0	0	0	0	0	0	0	0	0	0	0	0	0	0	0	0	0	0	0	0	0	0
Finegoldia	275	0.000623443	0	0	0	0	28	0	0	0	0	0	0	0	0	0	0	0	0	0	0	0	0	0	0	0	0	0	0	0	0	0	0	0	0	0	0	0	31	0	0	0	0	0	0	0	109	0	0
Cedecea	196	0.000444345	0	0	0	0	0	0	0	0	0	0	0	0	0	0	0	4	0	0	0	0	0	0	0	0	0	0	0	0	0	0	0	0	0	24	0	4	32	0	0	0	0	0	0	0	0	0	0
Methyloversatilis	88	0.000199502	0	0	0	0	2	0	0	0	0	0	0	0	0	0	0	0	0	0	0	0	0	0	0	0	0	2	0	0	0	0	0	0	0	82	0	0	0	0	0	0	0	0	0	0	0	0	0
Skermanella	411	0.000931764	0	0	0	0	0	0	0	0	0	0	0	0	0	0	0	0	0	0	0	0	0	0	0	0	0	0	0	0	0	0	0	0	0	411	0	0	0	0	0	0	0	0	0	0	0	0	0
Bosea	648	0.00146906	0	0	0	0	0	0	0	0	504	0	0	0	0	0	0	0	0	0	0	0	0	0	0	0	0	0	0	0	0	0	0	0	0	0	0	42	0	0	0	0	0	0	0	0	0	0	0
Pandoraea	1882	0.00426662	0	0	0	0	0	0	0	0	0	0	0	0	0	0	3	0	0	0	0	0	0	0	0	0	0	0	0	0	0	0	0	0	0	0	0	14	0	0	0	0	0	0	0	0	0	0	0
Nitrospira	75	0.00017003	0	0	0	0	0	0	0	0	57	0	0	0	0	0	0	0	0	18	0	0	0	0	0	0	0	0	0	0	0	0	0	0	0	0	0	0	0	0	0	0	0	0	0	0	0	0	0
Sulfurospirillum	54	0.000122421	0	0	0	0	0	0	0	0	0	0	0	0	0	0	0	0	0	54	0	0	0	0	0	0	0	0	0	0	0	0	0	0	0	0	0	0	0	0	0	0	0	0	0	0	0	0	0
Asaccharospora	184	0.00041714	0	0	0	0	0	0	0	0	0	4	0	0	0	0	0	0	0	0	0	2	0	0	0	0	0	0	0	0	0	0	0	0	0	0	0	0	0	0	0	0	0	0	172	0	0	0	0
Brevibacillus	30	6.80119e-05	0	0	0	0	0	0	0	0	0	0	0	0	0	0	0	0	0	0	0	30	0	0	0	0	0	0	0	0	0	0	0	0	0	0	0	0	0	0	0	0	0	0	0	0	0	0	0
Domibacillus	53	0.000120154	0	0	0	0	0	0	0	0	0	0	0	0	0	0	0	0	0	0	0	53	0	0	0	0	0	0	0	0	0	0	0	0	0	0	0	0	0	0	0	0	0	0	0	0	0	0	0
Lysinibacillus	5899	0.0133734	0	0	0	0	0	0	0	0	0	0	0	0	0	0	0	0	0	0	0	200	0	0	0	4	0	0	0	0	0	0	0	0	0	0	0	0	0	0	0	0	0	0	0	0	0	0	0
Methylibium	128	0.000290184	0	0	0	0	40	0	0	0	39	0	0	0	0	0	0	0	0	0	0	3	0	0	0	0	0	0	0	0	0	0	0	0	0	0	0	0	0	0	0	0	0	0	0	0	0	0	20
Williamsia	32	7.25461e-05	0	0	0	0	0	0	0	0	0	0	0	0	0	0	0	0	0	0	0	32	0	0	0	0	0	0	0	0	0	0	0	0	0	0	0	0	0	0	0	0	0	0	0	0	0	0	0
Dorea	19	4.30742e-05	0	0	0	0	0	0	0	0	0	0	0	0	0	0	0	0	0	0	0	0	0	3	0	0	0	0	0	0	0	0	0	0	0	0	0	0	16	0	0	0	0	0	0	0	0	0	0
Georgfuchsia	9	2.04036e-05	0	0	0	0	0	0	0	0	0	0	0	0	0	0	0	0	0	0	0	0	0	9	0	0	0	0	0	0	0	0	0	0	0	0	0	0	0	0	0	0	0	0	0	0	0	0	0
Psychrobacter	1236	0.00280209	0	0	0	0	0	0	0	0	0	0	0	0	0	0	0	0	0	0	0	0	0	32	0	0	0	0	0	0	0	0	0	0	0	0	0	0	0	0	0	0	0	0	0	0	0	0	0
Shewanella	54	0.000122421	0	0	0	0	0	0	0	0	0	0	0	0	0	0	0	0	0	0	0	0	0	54	0	0	0	0	0	0	0	0	0	0	0	0	0	0	0	0	0	0	0	0	0	0	0	0	0
Trichococcus	3755	0.00851283	0	0	0	0	0	0	0	0	0	0	0	0	0	0	0	0	0	0	0	0	0	15	0	0	0	0	0	0	0	0	0	0	0	0	0	0	0	0	0	0	0	75	0	0	0	0	0
Xanthomonas	16067	0.0364249	0	0	0	0	0	0	0	0	0	0	0	0	0	0	0	0	0	0	0	0	0	48	0	0	0	0	0	0	0	0	0	0	0	0	0	0	0	0	0	718	0	0	0	0	0	0	0
Acidicapsa	6	1.36024e-05	0	0	0	0	0	0	0	0	0	0	0	0	0	0	0	0	0	0	0	0	0	0	0	6	0	0	0	0	0	0	0	0	0	0	0	0	0	0	0	0	0	0	0	0	0	0	0
Bdellovibrio	3	6.80119e-06	0	0	0	0	0	0	0	0	0	0	0	0	0	0	0	0	0	0	0	0	0	0	0	3	0	0	0	0	0	0	0	0	0	0	0	0	0	0	0	0	0	0	0	0	0	0	0
Caedibacter	7	1.58695e-05	0	0	0	0	0	0	0	0	0	0	0	0	0	0	0	0	0	0	0	0	0	0	0	7	0	0	0	0	0	0	0	0	0	0	0	0	0	0	0	0	0	0	0	0	0	0	0
Chryseomicrobium	14	3.17389e-05	0	0	0	0	0	0	0	0	0	0	0	0	0	0	0	0	0	0	0	0	0	0	0	4	0	0	0	0	0	0	0	0	0	0	0	0	0	0	0	0	0	0	0	0	0	0	0
Filibacter	7	1.58695e-05	0	0	0	0	0	0	0	0	0	0	0	0	0	0	0	0	0	0	0	0	0	0	0	2	0	0	0	0	0	0	0	0	0	0	0	0	0	0	0	0	0	0	0	0	0	0	0
Paenisporosarcina	9	2.04036e-05	0	0	0	0	0	0	0	0	0	0	0	0	0	0	0	0	0	0	0	0	0	0	0	4	0	0	0	0	0	0	0	0	0	0	0	0	0	0	0	0	0	0	0	0	0	0	0
Psychrobacillus	11	2.49377e-05	0	0	0	0	0	0	0	0	0	0	0	0	0	0	0	0	0	0	0	0	0	0	0	6	0	0	0	0	0	0	0	0	0	0	0	0	0	0	0	0	0	0	0	0	0	0	0
Sporosarcina	36	8.16143e-05	0	0	0	0	0	0	0	0	0	0	0	15	0	0	0	0	0	0	0	0	0	0	0	16	0	0	0	0	0	0	0	0	0	0	0	0	0	0	0	0	0	0	0	0	0	0	0
Arcobacter	42	9.52167e-05	0	0	0	0	0	0	0	0	0	0	0	0	0	0	0	0	0	0	0	0	0	0	0	0	0	42	0	0	0	0	0	0	0	0	0	0	0	0	0	0	0	0	0	0	0	0	0
Mesorhizobium	60	0.000136024	0	0	0	0	0	0	0	0	0	0	0	32	0	0	0	0	0	0	0	0	0	0	0	0	0	28	0	0	0	0	0	0	0	0	0	0	0	0	0	0	0	0	0	0	0	0	0
Actinobacillus	209	0.000473817	2	0	0	0	0	0	0	0	0	0	0	5	144	2	0	0	0	0	0	0	0	0	0	0	0	0	0	29	0	0	0	0	0	0	0	0	0	0	0	0	0	0	0	0	0	0	0
Fluoribacter	2070	0.00469282	0	0	0	0	0	0	0	0	12	0	0	0	0	0	0	0	0	0	0	0	0	0	0	0	0	0	0	4	0	0	0	0	0	0	0	0	0	0	1961	0	0	0	0	0	0	0	0
Exiguobacterium	1988	0.00450692	0	0	0	0	0	0	0	0	0	0	0	0	0	0	0	0	0	0	0	0	0	0	0	0	0	0	0	0	0	140	0	0	0	0	0	0	0	0	0	0	0	0	0	0	0	0	0
Sphingopyxis	66	0.000149626	0	0	0	0	0	0	0	0	0	0	0	0	0	0	0	0	0	0	0	0	0	0	0	0	0	0	0	0	0	48	0	0	0	0	0	0	0	0	0	0	0	18	0	0	0	0	0
Cellvibrio	85	0.0001927	0	0	0	0	0	0	0	0	52	0	0	0	0	0	0	0	0	0	0	0	0	0	0	0	0	0	0	0	0	0	0	6	0	0	0	0	0	0	0	0	0	22	0	0	0	0	0
Mycobacterium	88	0.000199502	0	0	0	0	0	0	0	0	0	0	0	0	0	0	0	0	0	0	0	0	0	0	0	0	0	0	0	0	0	0	0	88	0	0	0	0	0	0	0	0	0	0	0	0	0	0	0
Ornithinimicrobium	60	0.000136024	0	0	0	0	0	0	0	0	0	0	0	0	0	0	0	0	0	0	0	0	0	0	0	0	0	0	0	0	0	0	0	60	0	0	0	0	0	0	0	0	0	0	0	0	0	0	0
Pectobacterium	19	4.30742e-05	0	0	0	0	0	0	0	0	0	0	0	0	0	0	0	2	0	0	0	0	0	0	0	0	0	0	0	0	0	0	0	0	0	0	0	0	0	0	0	0	0	0	0	0	0	0	0
Brochothrix	22	4.98754e-05	0	0	0	0	0	0	0	0	0	4	0	0	0	0	0	0	0	0	0	0	0	0	0	0	0	0	0	0	0	0	0	0	0	0	0	0	0	8	0	10	0	0	0	0	0	0	0
Coprococcus	3	6.80119e-06	0	0	0	0	0	0	0	0	0	3	0	0	0	0	0	0	0	0	0	0	0	0	0	0	0	0	0	0	0	0	0	0	0	0	0	0	0	0	0	0	0	0	0	0	0	0	0
Devosia	6	1.36024e-05	0	0	0	0	0	0	0	0	0	6	0	0	0	0	0	0	0	0	0	0	0	0	0	0	0	0	0	0	0	0	0	0	0	0	0	0	0	0	0	0	0	0	0	0	0	0	0
Eggerthella	3	6.80119e-06	0	0	0	0	0	0	0	0	0	3	0	0	0	0	0	0	0	0	0	0	0	0	0	0	0	0	0	0	0	0	0	0	0	0	0	0	0	0	0	0	0	0	0	0	0	0	0
Marinobacter	1735	0.00393336	0	0	0	0	0	0	0	0	0	18	0	0	0	0	0	0	0	0	0	0	0	0	0	0	0	0	0	0	0	0	0	0	0	0	0	0	0	0	0	0	0	0	0	0	0	0	0
Parabacteroides	8	1.81365e-05	0	0	0	0	6	0	0	0	0	2	0	0	0	0	0	0	0	0	0	0	0	0	0	0	0	0	0	0	0	0	0	0	0	0	0	0	0	0	0	0	0	0	0	0	0	0	0
Tyzzerella	3	6.80119e-06	0	0	0	0	0	0	0	0	0	3	0	0	0	0	0	0	0	0	0	0	0	0	0	0	0	0	0	0	0	0	0	0	0	0	0	0	0	0	0	0	0	0	0	0	0	0	0
Aquincola	15	3.4006e-05	0	0	0	0	0	0	0	0	0	0	0	0	0	0	0	0	0	0	0	0	0	0	0	0	0	0	0	0	0	0	0	0	0	0	0	0	0	0	0	0	0	0	0	0	0	0	0
Dyadobacter	25	5.66766e-05	0	0	0	0	0	0	0	0	0	0	0	0	0	0	0	0	0	0	0	0	0	0	0	0	0	0	0	0	0	0	0	0	0	0	0	0	0	0	0	0	0	0	0	0	0	0	0
Thermobacillus	28	6.34778e-05	0	0	0	0	0	0	0	0	0	0	0	0	0	0	0	0	0	0	0	0	0	0	0	0	0	0	0	0	0	0	0	0	0	0	0	0	0	0	0	0	0	0	0	0	0	0	0
Cardiobacterium	2	4.53413e-06	0	0	0	0	0	0	0	0	0	0	0	0	0	0	0	0	0	0	0	0	0	0	0	0	0	0	0	0	0	0	0	0	0	0	0	0	0	0	0	0	0	0	0	0	0	0	0
Roseburia	129	0.000292451	0	0	0	0	0	0	0	0	0	0	0	0	0	0	0	0	0	0	0	0	0	0	0	0	0	0	0	0	0	0	0	0	0	0	0	0	0	0	0	0	0	0	0	0	0	0	0
Anaerobacillus	16	3.6273e-05	0	0	0	0	0	0	0	0	0	0	0	0	0	0	0	0	0	0	0	0	0	0	0	0	0	0	0	0	0	0	0	0	0	0	0	0	0	0	0	0	0	0	0	0	0	6	0
Laceyella	8	1.81365e-05	0	0	0	0	0	0	0	0	0	0	0	0	0	0	0	0	0	0	0	0	0	0	0	0	0	0	0	0	0	0	0	0	0	0	0	0	0	0	0	0	0	0	0	0	0	8	0
Geodermatophilus	139	0.000315122	0	0	0	0	0	0	0	0	0	0	0	0	0	0	0	0	0	0	0	0	0	0	0	0	0	0	0	0	0	0	0	0	0	0	0	0	0	0	0	0	0	0	0	0	0	0	0
Luteococcus	7	1.58695e-05	0	0	0	0	0	0	0	0	0	0	0	0	0	0	0	0	0	0	0	0	0	0	0	0	0	0	0	0	0	0	0	0	0	0	0	0	0	0	0	0	0	0	0	0	0	0	0
Sphingobacterium	43	9.74838e-05	0	0	0	0	0	0	0	0	0	0	0	0	0	0	0	0	0	0	0	0	0	0	0	0	0	0	0	0	0	0	0	0	0	0	0	0	0	0	0	14	0	0	0	0	0	0	29
Nevskia	2	4.53413e-06	0	0	0	0	0	0	0	0	0	0	0	0	0	0	0	0	0	0	0	0	0	0	0	0	0	0	0	0	0	0	0	0	0	0	0	0	0	2	0	0	0	0	0	0	0	0	0
Plantibacter	4	9.06826e-06	0	0	0	0	0	0	0	0	0	0	0	0	0	0	0	0	0	0	0	0	0	0	0	0	0	0	0	0	0	0	0	0	0	0	0	0	0	4	0	0	0	0	0	0	0	0	0
Schumannella	4	9.06826e-06	0	0	0	0	0	0	0	0	0	0	0	0	0	0	0	0	0	0	0	0	0	0	0	0	0	0	0	0	0	0	0	0	0	0	0	0	0	2	0	0	0	0	0	0	0	0	0
Cupriavidus	2429	0.0055067	0	0	0	0	0	0	0	0	0	0	0	0	0	0	0	0	0	0	0	0	0	0	0	0	0	0	0	0	0	0	0	0	0	0	0	0	0	0	0	0	0	0	0	32	0	0	0
Schlegelella	2	4.53413e-06	0	0	0	0	0	0	0	0	0	0	0	0	0	0	0	0	0	0	0	0	0	0	0	0	0	0	0	0	0	0	0	0	0	0	0	0	0	0	0	0	0	0	0	2	0	0	0
Neorhizobium	12	2.72048e-05	0	0	0	0	0	0	0	0	0	0	0	0	0	0	0	0	0	0	0	0	0	0	0	0	0	0	0	0	0	0	0	0	0	0	0	0	0	0	0	0	0	12	0	0	0	0	0
Roseococcus	13	2.94718e-05	0	0	0	0	0	0	0	0	0	0	0	0	0	0	0	0	0	0	0	0	0	0	0	0	0	0	0	0	0	0	0	0	0	0	0	0	0	0	0	0	0	13	0	0	0	0	0
Shinella	4	9.06826e-06	0	0	0	0	0	0	0	0	0	0	0	0	0	0	0	0	0	0	0	0	0	0	0	0	0	0	0	0	0	0	0	0	0	0	0	0	0	0	0	0	0	4	0	0	0	0	0
Jeotgalicoccus	294	0.000666517	294	0	0	0	0	0	0	0	0	0	0	0	0	0	0	0	0	0	0	0	0	0	0	0	0	0	0	0	0	0	0	0	0	0	0	0	0	0	0	0	0	0	0	0	0	0	0
Magnetospirillum	219	0.000496487	11	0	0	0	0	0	0	202	0	0	0	0	0	4	0	0	0	0	0	0	0	0	0	0	0	0	0	0	0	0	0	0	0	0	0	0	0	0	0	0	0	0	0	0	0	0	0
Zoogloea	169	0.000383134	2	0	0	0	0	0	0	0	109	0	58	0	0	0	0	0	0	0	0	0	0	0	0	0	0	0	0	0	0	0	0	0	0	0	0	0	0	0	0	0	0	0	0	0	0	0	0
Brooklawnia	27	6.12107e-05	0	0	2	0	0	0	0	0	0	0	0	0	0	0	0	0	0	0	0	0	0	0	0	0	0	0	0	0	0	0	0	0	0	0	0	0	0	0	0	0	0	0	0	0	0	0	0
Paenibacillus	10	2.26706e-05	0	0	10	0	0	0	0	0	0	0	0	0	0	0	0	0	0	0	0	0	0	0	0	0	0	0	0	0	0	0	0	0	0	0	0	0	0	0	0	0	0	0	0	0	0	0	0
Caenimonas	74	0.000167763	0	0	0	0	3	0	0	0	13	0	0	0	43	0	0	0	0	0	0	0	0	0	0	0	0	0	0	0	0	0	0	0	0	0	0	0	0	0	0	0	0	0	0	0	0	0	0
Kaistia	88	0.000199502	0	0	0	0	88	0	0	0	0	0	0	0	0	0	0	0	0	0	0	0	0	0	0	0	0	0	0	0	0	0	0	0	0	0	0	0	0	0	0	0	0	0	0	0	0	0	0
Microlunatus	32	7.25461e-05	0	0	0	0	32	0	0	0	0	0	0	0	0	0	0	0	0	0	0	0	0	0	0	0	0	0	0	0	0	0	0	0	0	0	0	0	0	0	0	0	0	0	0	0	0	0	0
Pseudoduganella	2	4.53413e-06	0	0	0	0	2	0	0	0	0	0	0	0	0	0	0	0	0	0	0	0	0	0	0	0	0	0	0	0	0	0	0	0	0	0	0	0	0	0	0	0	0	0	0	0	0	0	0
Brevibacterium	158	0.000358196	0	0	0	0	0	0	0	0	150	0	0	0	0	0	0	0	0	0	0	0	0	0	0	0	0	0	0	0	0	0	0	0	0	0	0	0	0	0	0	0	0	0	0	0	0	0	0
Deefgea	2	4.53413e-06	0	0	0	0	0	0	0	0	2	0	0	0	0	0	0	0	0	0	0	0	0	0	0	0	0	0	0	0	0	0	0	0	0	0	0	0	0	0	0	0	0	0	0	0	0	0	0
Rivibacter	7	1.58695e-05	0	0	0	0	0	0	0	0	7	0	0	0	0	0	0	0	0	0	0	0	0	0	0	0	0	0	0	0	0	0	0	0	0	0	0	0	0	0	0	0	0	0	0	0	0	0	0
Ureibacillus	4751	0.0107708	0	0	0	0	0	0	0	0	143	0	0	0	0	0	0	0	0	0	0	0	0	0	0	0	0	0	0	0	0	0	0	0	0	0	0	0	0	0	0	0	0	0	4608	0	0	0	0
Desulfosporosinus	4	9.06826e-06	0	0	0	0	0	0	0	0	0	0	4	0	0	0	0	0	0	0	0	0	0	0	0	0	0	0	0	0	0	0	0	0	0	0	0	0	0	0	0	0	0	0	0	0	0	0	0
Gibbsiella	329	0.000745864	0	0	0	0	0	0	0	0	0	0	5	0	0	255	69	0	0	0	0	0	0	0	0	0	0	0	0	0	0	0	0	0	0	0	0	0	0	0	0	0	0	0	0	0	0	0	0
Aliivibrio	342	0.000775336	0	0	0	0	0	0	0	0	0	0	0	0	342	0	0	0	0	0	0	0	0	0	0	0	0	0	0	0	0	0	0	0	0	0	0	0	0	0	0	0	0	0	0	0	0	0	0
Vibrio	4453	0.0100952	0	0	0	0	0	0	0	0	0	0	0	0	4453	0	0	0	0	0	0	0	0	0	0	0	0	0	0	0	0	0	0	0	0	0	0	0	0	0	0	0	0	0	0	0	0	0	0
Burkholderia	36171	0.082002	0	0	0	0	0	0	0	0	0	0	0	0	0	0	677	0	0	0	0	0	0	0	0	0	0	0	0	0	0	0	0	0	0	0	0	0	0	0	0	0	0	0	0	0	0	0	0
Hydrotalea	58	0.00013149	0	0	0	0	0	0	0	0	0	0	0	0	0	0	10	0	0	0	0	0	0	0	0	0	0	0	0	0	0	0	0	0	0	0	0	0	0	0	0	0	0	0	0	0	0	0	0
Malikia	382	0.000866019	0	0	0	0	0	0	0	0	0	0	0	0	0	0	382	0	0	0	0	0	0	0	0	0	0	0	0	0	0	0	0	0	0	0	0	0	0	0	0	0	0	0	0	0	0	0	0
Terriglobus	698	0.00158241	0	0	0	0	0	0	0	0	0	0	0	0	0	0	698	0	0	0	0	0	0	0	0	0	0	0	0	0	0	0	0	0	0	0	0	0	0	0	0	0	0	0	0	0	0	0	0
Weissella	175	0.000396736	0	0	0	0	0	0	0	0	0	0	0	0	0	0	175	0	0	0	0	0	0	0	0	0	0	0	0	0	0	0	0	0	0	0	0	0	0	0	0	0	0	0	0	0	0	0	0
Methylocystis	6	1.36024e-05	0	0	0	0	0	0	0	0	0	0	0	0	0	0	0	0	0	0	0	0	0	0	0	0	0	0	0	0	0	0	0	0	0	0	0	0	0	0	0	0	0	0	0	0	0	0	0
Terrisporobacter	300	0.000680119	0	0	0	0	0	0	0	0	0	0	0	0	0	0	0	0	0	0	0	0	0	0	0	0	0	0	0	0	0	0	0	0	0	0	0	0	0	0	0	0	0	0	296	0	0	0	0
Pluralibacter	2	4.53413e-06	0	0	0	0	0	0	0	0	0	0	0	0	0	2	0	0	0	0	0	0	0	0	0	0	0	0	0	0	0	0	0	0	0	0	0	0	0	0	0	0	0	0	0	0	0	0	0
Azotobacter	491	0.00111313	0	0	0	0	0	0	0	0	0	0	0	0	0	0	0	0	0	0	0	0	0	0	0	0	0	0	0	0	0	0	0	0	0	0	0	0	0	0	0	0	0	0	0	0	0	0	0
Blastocatella	4	9.06826e-06	0	0	0	0	0	0	0	0	0	0	0	0	0	0	0	0	0	0	0	0	0	0	0	0	0	0	0	0	0	0	0	0	0	0	0	0	0	0	0	0	0	0	0	0	0	0	0
Isoptericola	65	0.000147359	0	0	0	0	0	0	0	63	0	0	0	0	0	0	0	0	0	0	0	0	0	0	0	0	0	0	0	0	0	0	0	0	0	0	0	0	0	0	0	0	0	0	0	0	0	0	0
Brachybacterium	224	0.000507822	0	0	0	0	0	0	0	224	0	0	0	0	0	0	0	0	0	0	0	0	0	0	0	0	0	0	0	0	0	0	0	0	0	0	0	0	0	0	0	0	0	0	0	0	0	0	0
Eggerthia	5	1.13353e-05	0	0	0	0	0	0	0	0	0	0	0	0	0	0	0	0	0	0	0	0	0	0	0	0	0	0	0	0	0	0	0	0	0	0	0	0	0	0	0	0	0	0	0	0	0	0	0
Gemmiger	3	6.80119e-06	0	0	0	0	0	0	0	0	0	0	0	0	0	0	0	0	0	0	0	0	0	0	0	0	0	0	0	0	0	0	0	0	0	0	0	0	0	0	0	0	0	0	0	0	0	0	0
Subdoligranulum	3	6.80119e-06	0	0	0	0	0	0	0	0	0	0	0	0	0	0	0	0	0	0	0	0	0	0	0	0	0	0	0	0	0	0	0	0	0	0	0	0	0	0	0	0	0	0	0	0	0	0	0
Phyllobacterium	2	4.53413e-06	0	0	0	0	0	0	0	0	0	0	0	0	0	0	0	0	0	0	0	0	0	0	0	0	0	0	0	0	0	0	0	0	0	0	0	0	0	0	0	0	0	0	0	0	0	0	0
Moraxella	24507	0.055559	0	0	0	0	0	0	0	0	0	0	0	0	0	0	0	0	0	0	0	0	0	0	0	0	0	0	0	0	0	0	0	0	0	0	0	0	0	0	0	0	0	0	0	0	0	0	0
Propionicimonas	2	4.53413e-06	0	0	0	0	0	0	0	0	0	0	0	0	0	0	0	0	0	0	0	0	0	0	0	0	0	0	0	0	0	0	0	0	0	0	0	0	0	0	0	0	0	0	0	0	0	0	0
Pseudoalteromonas	588	0.00133303	0	0	0	0	0	0	0	0	0	0	0	0	0	0	0	0	0	0	0	0	0	0	0	0	0	0	0	0	0	0	0	0	0	0	0	0	0	0	0	0	0	0	0	0	0	0	0
Spirosoma	8	1.81365e-05	0	0	0	0	0	0	0	0	0	0	0	0	0	0	0	0	0	0	0	0	0	0	0	0	0	0	0	0	0	0	0	0	0	0	0	0	0	0	0	0	0	0	0	0	0	0	0
Actinoplanes	376	0.000852416	0	0	0	0	0	0	0	0	0	0	0	0	0	0	0	0	0	0	0	0	0	0	0	0	0	0	0	0	0	0	0	0	0	0	0	0	0	0	0	0	0	0	0	0	0	0	0
Alcaligenes	404	0.000915894	0	0	0	0	0	0	0	0	0	0	0	0	0	0	0	0	0	0	0	0	0	0	0	0	0	0	0	0	0	0	0	0	0	0	0	0	0	0	0	0	0	0	0	0	0	0	0
Catenuloplanes	106	0.000240309	0	0	0	0	0	0	0	0	0	0	0	0	0	0	0	0	0	0	0	0	0	0	0	0	0	0	0	0	0	0	0	0	0	0	0	0	0	0	0	0	0	0	0	0	0	0	0
Franconibacter	9	2.04036e-05	0	0	0	0	0	0	0	0	0	0	0	0	0	0	0	0	0	0	0	0	0	0	0	0	0	0	0	0	0	0	0	0	0	0	0	0	0	0	0	0	0	0	0	0	0	0	0
Melissococcus	4	9.06826e-06	0	0	0	0	0	0	0	0	0	0	0	0	0	0	0	0	0	0	0	0	0	0	0	0	0	0	0	0	0	0	0	0	0	0	0	0	0	0	0	0	0	0	0	0	0	0	0
Caryophanon	656	0.00148719	0	0	0	0	0	0	0	0	0	0	0	0	0	0	0	0	0	0	0	0	0	0	0	0	0	0	0	0	0	0	0	0	0	0	0	0	0	0	0	0	0	0	0	0	0	0	0
Solibacillus	328	0.000743597	0	0	0	0	0	0	0	0	0	0	0	0	0	0	0	0	0	0	0	0	0	0	0	0	0	0	0	0	0	0	0	0	0	0	0	0	0	0	0	0	0	0	0	0	0	0	0
Thiothrix	14	3.17389e-05	0	0	0	0	0	0	0	0	0	0	0	0	0	0	0	0	0	0	0	0	0	0	0	0	0	0	0	0	0	0	0	0	0	0	0	0	0	0	0	0	0	0	0	0	0	0	0
Caloramator	9	2.04036e-05	0	0	0	0	0	0	0	0	0	0	0	0	0	0	0	0	0	0	0	0	0	0	0	0	0	0	0	0	0	0	0	0	0	0	0	0	0	0	0	0	0	0	0	0	0	0	0
Kineococcus	25	5.66766e-05	0	0	0	0	0	0	0	0	0	0	0	0	0	0	0	0	0	0	0	0	0	0	0	0	0	0	0	0	0	0	0	0	0	0	0	0	0	0	0	0	0	0	0	0	0	0	0
Thermobrachium	3	6.80119e-06	0	0	0	0	0	0	0	0	0	0	0	0	0	0	0	0	0	0	0	0	0	0	0	0	0	0	0	0	0	0	0	0	0	0	0	0	0	0	0	0	0	0	0	0	0	0	0
Alicycliphilus	19	4.30742e-05	0	0	0	0	0	0	0	0	0	0	0	0	0	0	0	0	0	0	0	0	0	0	0	0	0	0	0	0	0	0	0	0	0	0	0	0	0	0	0	0	0	0	0	0	0	0	0
Dongia	78	0.000176831	0	0	0	0	0	0	0	0	0	0	0	0	0	0	0	0	0	0	0	0	0	0	0	0	0	0	0	0	0	0	0	0	0	0	0	0	0	0	0	0	0	0	0	0	0	0	0
Melghirimyces	41	9.29497e-05	0	0	0	0	0	0	0	0	0	0	0	0	0	0	0	0	0	0	0	0	0	0	0	0	0	0	0	0	0	0	0	0	0	0	0	0	0	0	0	0	0	0	0	0	0	0	0
Pseudacidovorax	8	1.81365e-05	0	0	0	0	0	0	0	0	0	0	0	0	0	0	0	0	0	0	0	0	0	0	0	0	0	0	0	0	0	0	0	0	0	0	0	0	0	0	0	0	0	0	0	0	0	0	0
Tolumonas	3	6.80119e-06	0	0	0	0	0	0	0	0	0	0	0	0	0	0	0	0	0	0	0	0	0	0	0	0	0	0	0	0	0	0	0	0	0	0	0	0	0	0	0	0	0	0	0	0	0	0	0
Viridibacillus	1128	0.00255725	0	0	0	0	0	0	0	0	0	0	0	0	0	0	0	0	0	0	0	0	0	0	0	0	0	0	0	0	0	0	0	0	0	0	0	0	0	0	0	0	0	0	0	0	0	0	0
Anaerostipes	4	9.06826e-06	0	0	0	0	0	0	0	0	0	0	0	0	0	0	0	0	0	0	0	0	0	0	0	0	0	0	0	0	0	0	0	0	0	0	0	0	0	0	0	0	0	0	0	0	0	0	0
Fastidiosipila	2	4.53413e-06	0	0	0	0	0	0	0	0	0	0	0	0	0	0	0	0	0	0	0	0	0	0	0	0	0	0	0	0	0	0	0	0	0	0	0	0	0	0	0	0	0	0	0	0	0	0	0
Odoribacter	115	0.000260712	0	0	0	0	0	0	0	0	0	0	0	0	0	0	0	0	0	0	0	0	0	0	0	0	0	0	0	0	0	0	0	0	0	0	0	0	0	0	0	0	0	0	0	0	0	0	0
Ruminococcus	72	0.000163229	0	0	0	0	0	0	0	0	0	0	0	0	0	0	0	0	0	0	0	0	0	0	0	0	0	0	0	0	0	0	0	0	0	0	0	0	0	0	0	0	0	0	0	0	0	0	0
Sediminibacterium	22	4.98754e-05	0	0	0	0	0	0	0	0	0	0	0	0	0	0	0	0	0	0	0	0	0	0	0	0	0	0	0	0	0	0	0	0	0	0	0	0	0	0	0	0	0	0	0	0	0	0	22
Rubellimicrobium	421	0.000954434	0	0	0	0	0	0	0	0	0	0	0	0	0	0	0	0	0	0	0	0	0	0	0	0	0	0	0	0	0	0	0	0	0	0	0	0	0	0	0	0	0	0	421	0	0	0	0
Aeromonas	116	0.00026298	0	0	0	0	0	0	0	0	0	0	0	0	0	0	0	0	0	0	0	0	0	0	0	0	0	0	0	0	0	0	0	0	0	0	0	0	0	0	0	0	116	0	0	0	0	0	0
Nicoletella	463	0.00104965	0	0	0	0	0	0	0	0	0	0	0	0	0	0	0	0	0	0	0	0	0	0	0	0	0	0	0	0	0	0	0	0	0	0	0	0	0	0	463	0	0	0	0	0	0	0	0
Pseudenhygromyxa	76	0.000172297	0	0	0	0	0	0	0	0	0	0	0	0	0	0	0	0	0	0	0	0	0	0	0	0	0	0	0	0	0	0	0	0	0	0	0	0	0	0	76	0	0	0	0	0	0	0	0
Turicella	30	6.80119e-05	0	0	0	0	0	0	0	0	0	0	0	0	0	0	0	0	0	0	0	0	0	0	0	0	0	0	0	0	0	0	0	0	0	0	0	0	0	0	0	0	0	0	0	0	0	0	0
Marinomonas	121	0.000274315	0	0	0	0	0	0	0	0	0	0	0	0	0	0	0	0	0	0	0	0	0	0	0	0	0	0	0	0	0	0	0	0	0	0	0	0	0	0	0	0	0	0	0	0	0	0	0
Tepidicella	2	4.53413e-06	0	0	0	0	0	0	0	0	0	0	0	0	0	0	0	0	0	0	0	0	0	0	0	0	0	0	0	0	0	0	0	0	0	0	0	0	0	0	0	0	0	0	0	0	0	0	0
Beijerinckia	312	0.000707324	0	0	0	0	0	0	0	0	0	0	0	0	0	0	0	0	0	0	0	0	0	0	0	0	0	0	0	0	0	0	0	0	0	0	0	0	0	0	0	0	0	0	0	0	0	0	0
Methylocapsa	76	0.000172297	0	0	0	0	0	0	0	0	0	0	0	0	0	0	0	0	0	0	0	0	0	0	0	0	0	0	0	0	0	0	0	0	0	0	0	0	0	0	0	0	0	0	0	0	0	0	0
Methylocella	117	0.000265247	0	0	0	0	0	0	0	0	0	0	0	0	0	0	0	0	0	0	0	0	0	0	0	0	0	0	0	0	0	0	0	0	0	0	0	0	0	0	0	0	0	0	0	0	0	0	0
Methylorosula	37	8.38814e-05	0	0	0	0	0	0	0	0	0	0	0	0	0	0	0	0	0	0	0	0	0	0	0	0	0	0	0	0	0	0	0	0	0	0	0	0	0	0	0	0	0	0	0	0	0	0	0
Methylosinus	37	8.38814e-05	0	0	0	0	0	0	0	0	0	0	0	0	0	0	0	0	0	0	0	0	0	0	0	0	0	0	0	0	0	0	0	0	0	0	0	0	0	0	0	0	0	0	0	0	0	0	0
Methylovirgula	37	8.38814e-05	0	0	0	0	0	0	0	0	0	0	0	0	0	0	0	0	0	0	0	0	0	0	0	0	0	0	0	0	0	0	0	0	0	0	0	0	0	0	0	0	0	0	0	0	0	0	0
Pelistega	8	1.81365e-05	0	0	0	0	0	0	0	0	0	0	0	0	0	0	0	0	0	0	0	0	0	0	0	0	0	0	0	0	0	0	0	0	0	0	0	0	0	0	0	0	0	0	0	0	0	0	0
Total	44109902	100	343841	437426	434093	330698	418978	350834	437545	392922	399493	476542	454561	421602	332999	494555	344009	476157	419459	343658	436035	462103	581492	489075	634720	272554	422077	484881	394511	369191	499520	511693	651967	471523	633382	573664	470162	339911	451391	325918	368830	494831	508682	596973	334381	217893	609086	486432	643676
	*
	GT-lesion 34: This patient gave only one lesion sample since GT was covering almost the whole surface of the tongue with no apparent healthy tongue mucosa.
	GT-healthy 35: This patient donated only one healthy sample as we could not detect any GT lesions at the time of sampling.
	GT-healthy 36: This patient gave both a lesion sample and a healthy sample but the lesion sample was excluded as it did not pass the DNA quality criteria.
[truncated: 44 more columns]
